# Supplementary material for: Unmet healthcare needs in homeless women with children in the Greater Paris area in France
Source: PLoS One. 2017 Sep 6;12(9):e0184138. doi: 10.1371/journal.pone.0184138 (PMC5587267; doi:10.1371/journal.pone.0184138)
Supplement: S1 Dataset — (CSV) [file pone.0184138.s003.csv]

nf	enq_age_comp	renoncer	eventerrible_oui_non	id1	code	tirage_russe_oui_non	p1pps	p2	sd	tps_en_fr	raison_dentaires	raison_optique	raison_kine	raison_mg	raison_spe	raison_imagerie	raison_labo	raison_pharma	raison_autres	raison_financiere	raison_delai_attente	raison_loin	raison_peurconsulter	raison_mieux	raison_temps	raison_ou	raison_langue	raison_fatigue	raison_naimepas	ne_etranger_eqs	niveauclasse_4cl_eqs	situationprof2_eqs	consommation_2cl_eqs	aides_sociales_eqs	couverture_oui_non_2cl_eqs	statutadmin_nonreg_eqs	diff_francais2_eqs	quartier_soins_eqs	quartier_transp_eqs	demenagement4_eqs	delai_median_sd2_eqs	tps_heberg_eqs	violences_sexuelles2_eqs	ptsd_vie_eqs	CS_eqs	suivigyneco_eqs	frottis_oui_non_eqs	etat_sante_eqs	etat_physique_eqs
1	26	0	1	7	S7570	0	0.289017341	0.625	1	0.4	aucune	aucune	aucune	aucune	aucune	aucune	aucune	aucune	aucune	aucune	aucune	aucune	aucune	aucune	aucune	aucune	aucune	aucune	aucune	1	2	1	0	0	0	0	0	2	0	0	0	1	0	1	0	1	0	1	1
2	30	0	0	18	H163	0	1	0.105263158	1	0.1	aucune	aucune	aucune	aucune	aucune	aucune	aucune	aucune	aucune	aucune	aucune	aucune	aucune	aucune	aucune	aucune	aucune	aucune	aucune	1	2	1	1	1	0	1	1	0	1	0	0	1	0	0	0	1	1	2	3
3	27	0	1	18	H448	0	0.036075036	0.6	1	0.1	aucune	aucune	aucune	aucune	aucune	aucune	aucune	aucune	aucune	aucune	aucune	aucune	aucune	aucune	aucune	aucune	aucune	aucune	aucune	1	1	1	0	0	1	0	0	1	0	0	0	1	1	1	0	1	0	3	3
4	38	0	1	18	H36	0	0.288184438	0.2	1	0.1	aucune	aucune	aucune	aucune	aucune	aucune	aucune	aucune	aucune	aucune	aucune	aucune	aucune	aucune	aucune	aucune	aucune	aucune	aucune	1	1	1	1	1	0	1	0	0	0	0	1	1	0	1	0	0	0	3	3
5	27	0	1	18	H163	0	1	0.105263158	1	0.1	aucune	aucune	aucune	aucune	aucune	aucune	aucune	aucune	aucune	aucune	aucune	aucune	aucune	aucune	aucune	aucune	aucune	aucune	aucune	1	3	1	0	1	0	0	0	0	0	1	0	0	0	1	0	0	1	4	2
6	34	1	1	18	H398	0	0.20746888	0.173913043	1	0.2	aucune	aucune	aucune	aucune	aucune	aucune	aucune	aucune	Autres	aucune	aucune	aucune	aucune	aucune	temps oubli	aucune	aucune	aucune	aucune	1	2	0	0	0	0	0	0	0	0	0	1	0	1	1	0	1	0	4	3
7	30	0	1	21	H169	0	1	0.063829787	1	0.3	aucune	aucune	aucune	aucune	aucune	aucune	aucune	aucune	aucune	aucune	aucune	aucune	aucune	aucune	aucune	aucune	aucune	aucune	aucune	1	2	1	0	0	0	0	0	0	0	0	1	0	0	1	1	1	1	2	2
8	44	1	1	18	H398	0	0.20746888	0.173913043	1	0.4	aucune	Optique	aucune	aucune	Consultation specialiste	aucune	aucune	aucune	aucune	aucune	aucune	aucune	peur consulter	aucune	aucune	aucune	aucune	aucune	aucune	1	2	1	0	0	0	0	0	1	1	0	1	0	0	0	0	1	0	3	3
9	28	1	1	18	H205	0	0.126262626	0.125	1	0.4	aucune	aucune	aucune	aucune	Consultation specialiste	aucune	aucune	aucune	aucune	aucune	aucune	aucune	aucune	aucune	temps oubli	aucune	aucune	aucune	aucune	1	2	1	0	0	0	0	1	1	0	0	1	1	0	1	0	1	1	2	3
10	39	0	1	18	H163	0	1	0.105263158	1	0.1	aucune	aucune	aucune	aucune	aucune	aucune	aucune	aucune	aucune	aucune	aucune	aucune	aucune	aucune	aucune	aucune	aucune	aucune	aucune	1	2	1	1	1	0	1	0	0	0	0	1	0	1	1	0	1	0	2	2
11	26	0	1	18	H469	0	0.081168831	0.2	1	1	aucune	aucune	aucune	aucune	aucune	aucune	aucune	aucune	aucune	aucune	aucune	aucune	aucune	aucune	aucune	aucune	aucune	aucune	aucune	0	2	0	0	0	1	0	0	4	3	0	1	1	0	1	0	0	0	3	4
12	34	1	0	18	H307	0	0.234192037	0.15	1	0.3	Soins dentaires	aucune	aucune	aucune	aucune	aucune	aucune	aucune	Autres	raison financiere	aucune	aucune	aucune	aucune	aucune	aucune	aucune	aucune	aucune	1	NA	1	1	0	0	1	1	0	0	0	1	1	0	0	0	0	0	2	2
13	34	1	0	18	H279	0	0.306748466	0.173913043	1	1	aucune	aucune	aucune	Consultation generaliste	Consultation specialiste	aucune	aucune	aucune	aucune	raison financiere	aucune	aucune	aucune	attends que ca aille mieux	aucune	aucune	aucune	aucune	aucune	0	4	1	0	0	0	0	0	1	0	0	0	1	0	0	0	1	NA	3	2
14	39	0	1	18	H341	0	0.469483568	0.125	1	0.3	aucune	aucune	aucune	aucune	aucune	aucune	aucune	aucune	aucune	aucune	aucune	aucune	aucune	aucune	aucune	aucune	aucune	aucune	aucune	1	2	0	0	1	0	0	0	0	0	0	1	0	0	1	0	1	0	1	1
15	31	0	0	7	S7554	0	0.613496933	0.405405405	1	0.1	aucune	aucune	aucune	aucune	aucune	aucune	aucune	aucune	aucune	aucune	aucune	aucune	aucune	aucune	aucune	aucune	aucune	aucune	aucune	1	4	1	1	1	0	1	1	0	0	0	1	0	0	0	0	1	1	1	1
16	30	0	0	18	H208	0	0.396825397	0.142857143	1	0.3	aucune	aucune	aucune	aucune	aucune	aucune	aucune	aucune	aucune	aucune	aucune	aucune	aucune	aucune	aucune	aucune	aucune	aucune	aucune	1	4	1	0	0	0	0	0	0	0	0	1	1	0	0	1	0	1	1	1
17	32	0	0	18	H307	0	0.234192037	0.15	1	0.3	aucune	aucune	aucune	aucune	aucune	aucune	aucune	aucune	aucune	aucune	aucune	aucune	aucune	aucune	aucune	aucune	aucune	aucune	aucune	1	4	1	1	1	0	0	1	0	0	0	1	0	0	0	0	1	1	1	2
18	22	0	1	18	H279	0	0.306748466	0.173913043	1	0.2	aucune	aucune	aucune	aucune	aucune	aucune	aucune	aucune	aucune	aucune	aucune	aucune	aucune	aucune	aucune	aucune	aucune	aucune	aucune	1	4	1	0	1	0	0	1	0	1	0	0	1	0	1	0	1	1	3	4
19	34	0	0	18	H385	0	0.342465753	0.15	1	0.2	aucune	aucune	aucune	aucune	aucune	aucune	aucune	aucune	aucune	aucune	aucune	aucune	aucune	aucune	aucune	aucune	aucune	aucune	aucune	1	2	0	NA	0	0	0	0	1	1	0	1	0	0	0	0	1	0	2	2
20	32	0	1	7	S7554	0	0.613496933	0.405405405	1	0.1	aucune	aucune	aucune	aucune	aucune	aucune	aucune	aucune	aucune	aucune	aucune	aucune	aucune	aucune	aucune	aucune	aucune	aucune	aucune	1	2	0	0	1	0	1	0	0	0	1	0	1	0	0	0	0	0	3	3
21	36	0	0	7	S9301	0	0.166944908	0.3	1	0.2	aucune	aucune	aucune	aucune	aucune	aucune	aucune	aucune	aucune	aucune	aucune	aucune	aucune	aucune	aucune	aucune	aucune	aucune	aucune	1	2	1	0	0	0	0	0	0	0	0	1	1	0	0	0	1	1	1	1
22	31	0	0	18	H282	0	0.387596899	0.227272727	1	0.2	aucune	aucune	aucune	aucune	aucune	aucune	aucune	aucune	aucune	aucune	aucune	aucune	aucune	aucune	aucune	aucune	aucune	aucune	aucune	1	4	1	NA	0	0	1	1	4	1	0	1	0	0	0	0	1	1	3	3
23	26	0	0	18	H219	0	0.243309002	0.16	1	0.1	aucune	aucune	aucune	aucune	aucune	aucune	aucune	aucune	aucune	aucune	aucune	aucune	aucune	aucune	aucune	aucune	aucune	aucune	aucune	1	1	1	1	1	0	0	0	1	1	1	0	1	0	0	0	1	0	2	2
24	41	0	1	22	H185	0	0.105596621	0.210526316	1	0.1	aucune	aucune	aucune	aucune	aucune	aucune	aucune	aucune	aucune	aucune	aucune	aucune	aucune	aucune	aucune	aucune	aucune	aucune	aucune	1	2	0	1	0	0	0	1	0	0	0	1	1	0	0	0	1	0	1	3
25	42	0	0	11	S9317	0	0.077821012	0.3	1	0.7	aucune	aucune	aucune	aucune	aucune	aucune	aucune	aucune	aucune	aucune	aucune	aucune	aucune	aucune	aucune	aucune	aucune	aucune	aucune	1	2	0	0	0	0	0	0	0	0	0	1	1	0	0	0	1	0	3	3
26	39	1	1	18	H175	0	0.198412698	0.153846154	1	0	aucune	Optique	aucune	aucune	Consultation specialiste	aucune	aucune	aucune	aucune	raison financiere	aucune	aucune	aucune	aucune	aucune	aucune	aucune	aucune	aucune	1	1	1	1	0	0	0	0	0	0	0	0	1	0	1	0	1	1	2	3
27	28	0	1	22	H185	0	0.105596621	0.210526316	1	0.1	aucune	aucune	aucune	aucune	aucune	aucune	aucune	aucune	aucune	aucune	aucune	aucune	aucune	aucune	aucune	aucune	aucune	aucune	aucune	1	1	1	1	1	0	0	0	2	3	1	0	1	0	1	0	1	0	2	2
28	35	0	1	18	H282	0	0.387596899	0.227272727	1	0	aucune	aucune	aucune	aucune	aucune	aucune	aucune	aucune	aucune	aucune	aucune	aucune	aucune	aucune	aucune	aucune	aucune	aucune	aucune	1	4	1	0	1	0	0	1	0	0	0	0	1	1	1	0	1	1	1	1
29	20	0	1	18	H219	0	0.243309002	0.16	1	0.1	aucune	aucune	aucune	aucune	aucune	aucune	aucune	aucune	aucune	aucune	aucune	aucune	aucune	aucune	aucune	aucune	aucune	aucune	aucune	1	4	1	1	1	0	1	1	0	0	0	0	1	0	1	0	1	1	3	3
30	26	0	1	18	H385	0	0.342465753	0.15	1	0.1	aucune	aucune	aucune	aucune	aucune	aucune	aucune	aucune	aucune	aucune	aucune	aucune	aucune	aucune	aucune	aucune	aucune	aucune	aucune	1	2	1	0	0	0	0	0	0	0	0	0	1	0	0	0	1	0	2	2
31	24	1	1	18	H477	0	0.162337662	0.3125	1	1	Soins dentaires	aucune	aucune	aucune	aucune	aucune	aucune	aucune	aucune	aucune	aucune	aucune	aucune	aucune	temps oubli	aucune	aucune	aucune	aucune	0	2	1	0	0	1	0	0	0	1	0	1	0	0	1	0	0	1	3	2
32	37	0	1	4	9402	0	0.854700855	0.272727273	1	0.1	aucune	aucune	aucune	aucune	aucune	aucune	aucune	aucune	aucune	aucune	aucune	aucune	aucune	aucune	aucune	aucune	aucune	aucune	aucune	1	1	1	1	1	0	0	0	1	1	0	0	1	1	1	0	1	1	2	2
33	35	0	1	7	S7549	0	1	0.171428571	1	1	aucune	aucune	aucune	aucune	aucune	aucune	aucune	aucune	aucune	aucune	aucune	aucune	aucune	aucune	aucune	aucune	aucune	aucune	aucune	0	1	1	0	0	0	0	0	0	0	0	0	1	0	1	0	0	0	3	2
34	23	0	0	13	nouv100	0	0.8	0.15	1	0.2	aucune	aucune	aucune	aucune	aucune	aucune	aucune	aucune	aucune	aucune	aucune	aucune	aucune	aucune	aucune	aucune	aucune	aucune	aucune	1	2	1	0	1	0	1	0	0	0	1	0	1	0	0	0	0	0	3	3
35	37	0	1	7	S7545	0	1	0.146341463	1	0.2	aucune	aucune	aucune	aucune	aucune	aucune	aucune	aucune	aucune	aucune	aucune	aucune	aucune	aucune	aucune	aucune	aucune	aucune	aucune	1	2	1	0	0	0	0	1	3	1	0	1	0	1	1	0	1	1	3	3
36	19	0	1	23	H43	0	0.387596899	0.156862745	1	0.2	aucune	aucune	aucune	aucune	aucune	aucune	aucune	aucune	aucune	aucune	aucune	aucune	aucune	aucune	aucune	aucune	aucune	aucune	aucune	1	3	1	0	0	0	0	0	0	0	1	0	1	1	1	0	0	0	1	2
37	24	0	0	22	H45	0	0.14084507	0.166666667	1	0.2	aucune	aucune	aucune	aucune	aucune	aucune	aucune	aucune	aucune	aucune	aucune	aucune	aucune	aucune	aucune	aucune	aucune	aucune	aucune	1	4	1	0	1	0	1	1	3	1	0	1	1	0	0	0	1	NA	NA	NA
38	34	0	1	18	H335	0	0.180505415	0.3125	1	0.2	aucune	aucune	aucune	aucune	aucune	aucune	aucune	aucune	aucune	aucune	aucune	aucune	aucune	aucune	aucune	aucune	aucune	aucune	aucune	1	4	1	1	1	0	1	1	1	0	0	1	1	0	1	0	1	1	2	2
39	29	0	0	18	H173	0	0.20746888	0.125	1	0	aucune	aucune	aucune	aucune	aucune	aucune	aucune	aucune	aucune	aucune	aucune	aucune	aucune	aucune	aucune	aucune	aucune	aucune	aucune	1	2	1	1	0	0	1	0	0	1	1	0	1	0	0	0	0	0	3	3
40	22	1	0	23	H65	0	0.724637681	0.111111111	1	1	Soins dentaires	aucune	aucune	Consultation generaliste	aucune	aucune	Analyses de laboratoires	aucune	aucune	aucune	aucune	loin	aucune	aucune	aucune	aucune	aucune	fatigue grossesse	aucune	1	2	1	0	0	0	0	1	4	3	0	0	1	0	0	0	0	0	3	3
41	21	0	0	11	S9317	0	0.077821012	0.3	1	0.1	aucune	aucune	aucune	aucune	aucune	aucune	aucune	aucune	aucune	aucune	aucune	aucune	aucune	aucune	aucune	aucune	aucune	aucune	aucune	1	2	1	1	1	0	1	0	0	0	1	0	0	0	0	0	1	1	1	1
42	23	0	0	19	H256	0	0.27700831	0.333333333	1	0.2	aucune	aucune	aucune	aucune	aucune	aucune	aucune	aucune	aucune	aucune	aucune	aucune	aucune	aucune	aucune	aucune	aucune	aucune	aucune	1	2	1	1	1	0	1	1	0	0	0	1	1	0	0	0	0	0	3	2
43	32	1	1	22	H45	0	0.14084507	0.166666667	1	0.7	aucune	aucune	aucune	aucune	aucune	aucune	Analyses de laboratoires	aucune	aucune	raison financiere	aucune	aucune	aucune	aucune	aucune	aucune	aucune	aucune	aucune	1	1	1	0	0	0	0	0	1	1	1	0	1	0	1	0	1	NA	3	3
44	33	0	1	7	S7536	0	0.625	0.142857143	1	0.8	aucune	aucune	aucune	aucune	aucune	aucune	aucune	aucune	aucune	aucune	aucune	aucune	aucune	aucune	aucune	aucune	aucune	aucune	aucune	1	2	1	0	0	0	0	0	1	3	0	1	0	0	1	0	0	0	2	3
45	31	1	0	26	H295	0	1	0.214285714	1	0	Soins dentaires	aucune	aucune	aucune	Consultation specialiste	aucune	aucune	aucune	aucune	aucune	aucune	loin	aucune	aucune	aucune	aucune	aucune	aucune	aucune	1	1	1	1	1	0	1	1	3	3	0	0	1	0	0	0	1	0	2	2
46	28	0	1	18	H277	0	0.135317997	0.294117647	1	0.1	aucune	aucune	aucune	aucune	aucune	aucune	aucune	aucune	aucune	aucune	aucune	aucune	aucune	aucune	aucune	aucune	aucune	aucune	aucune	1	2	1	1	1	0	1	0	0	0	0	1	0	1	1	0	1	0	4	4
47	37	0	1	23	H72	0	0.584795322	0.108108108	1	0.2	aucune	aucune	aucune	aucune	aucune	aucune	aucune	aucune	aucune	aucune	aucune	aucune	aucune	aucune	aucune	aucune	aucune	aucune	aucune	1	2	1	1	1	0	1	0	1	1	0	1	1	0	0	0	0	0	3	2
48	28	0	1	13	S7504	0	0.8	0.692307692	1	0	aucune	aucune	aucune	aucune	aucune	aucune	aucune	aucune	aucune	aucune	aucune	aucune	aucune	aucune	aucune	aucune	aucune	aucune	aucune	1	1	1	1	1	0	1	1	0	0	1	0	1	0	1	0	0	1	3	3
49	32	1	0	21	H140	0	0.205761317	0.1875	1	0.1	Soins dentaires	Optique	aucune	aucune	Consultation specialiste	aucune	aucune	aucune	aucune	raison financiere	aucune	aucune	aucune	aucune	aucune	aucune	aucune	aucune	aucune	1	2	1	NA	1	1	1	1	3	1	0	0	1	0	0	0	1	1	2	2
50	38	0	0	7	S7536	0	0.625	0.142857143	1	0.2	aucune	aucune	aucune	aucune	aucune	aucune	aucune	aucune	aucune	aucune	aucune	aucune	aucune	aucune	aucune	aucune	aucune	aucune	aucune	1	2	0	0	0	0	0	0	1	2	0	1	0	0	0	0	0	0	1	2
51	47	0	1	7	S7549	0	1	0.171428571	1	0.3	aucune	aucune	aucune	aucune	aucune	aucune	aucune	aucune	aucune	aucune	aucune	aucune	aucune	aucune	aucune	aucune	aucune	aucune	aucune	1	1	0	0	0	0	0	1	0	0	1	0	1	0	1	0	0	0	2	1
52	32	0	0	21	H54	0	0.373134328	0.307692308	1	0.3	aucune	aucune	aucune	aucune	aucune	aucune	aucune	aucune	aucune	aucune	aucune	aucune	aucune	aucune	aucune	aucune	aucune	aucune	aucune	1	2	1	0	0	0	0	0	2	1	0	0	1	0	0	0	0	0	2	2
53	33	0	0	21	H327	0	0.090009001	0.571428571	1	1	aucune	aucune	aucune	aucune	aucune	aucune	aucune	aucune	aucune	aucune	aucune	aucune	aucune	aucune	aucune	aucune	aucune	aucune	aucune	0	2	1	NA	0	0	0	0	0	0	0	1	1	0	0	0	1	1	3	2
54	38	0	1	23	H222	0	0.086880973	0.5	1	0.3	aucune	aucune	aucune	aucune	aucune	aucune	aucune	aucune	aucune	aucune	aucune	aucune	aucune	aucune	aucune	aucune	aucune	aucune	aucune	1	2	1	1	1	0	1	0	0	0	0	0	1	0	1	0	1	0	2	1
55	31	0	0	23	H43	0	0.387596899	0.156862745	1	0.1	aucune	aucune	aucune	aucune	aucune	aucune	aucune	aucune	aucune	aucune	aucune	aucune	aucune	aucune	aucune	aucune	aucune	aucune	aucune	1	2	1	1	1	0	1	1	4	3	0	1	1	0	0	0	0	1	1	1
56	29	0	0	21	H169	0	1	0.063829787	1	0	aucune	aucune	aucune	aucune	aucune	aucune	aucune	aucune	aucune	aucune	aucune	aucune	aucune	aucune	aucune	aucune	aucune	aucune	aucune	1	2	1	0	0	0	1	0	1	1	1	0	1	0	0	1	1	1	1	1
57	31	0	0	16	S7811	0	0.362318841	0.3	1	0.4	aucune	aucune	aucune	aucune	aucune	aucune	aucune	aucune	aucune	aucune	aucune	aucune	aucune	aucune	aucune	aucune	aucune	aucune	aucune	1	4	1	1	1	0	0	1	1	3	0	1	0	0	0	0	1	1	2	2
58	28	0	1	3	9201	0	0.854700855	0.115384615	1	0.1	aucune	aucune	aucune	aucune	aucune	aucune	aucune	aucune	aucune	aucune	aucune	aucune	aucune	aucune	aucune	aucune	aucune	aucune	aucune	1	1	1	0	1	0	0	0	1	0	1	0	1	0	1	0	1	0	2	2
59	25	0	0	18	H282	0	0.387596899	0.227272727	1	0.1	aucune	aucune	aucune	aucune	aucune	aucune	aucune	aucune	aucune	aucune	aucune	aucune	aucune	aucune	aucune	aucune	aucune	aucune	aucune	1	2	1	1	1	0	0	0	4	1	0	0	1	0	0	0	1	1	2	1
60	27	1	1	18	H277	0	0.135317997	0.294117647	1	1	aucune	aucune	aucune	Consultation generaliste	Consultation specialiste	aucune	aucune	aucune	aucune	raison financiere	aucune	aucune	aucune	aucune	aucune	aucune	aucune	aucune	aucune	0	2	1	0	0	0	0	0	0	0	1	0	1	0	1	1	1	1	3	3
61	35	1	0	25	H308	0	0.381679389	0.1	1	0.1	aucune	aucune	aucune	aucune	Consultation specialiste	aucune	aucune	aucune	aucune	aucune	aucune	aucune	aucune	aucune	temps oubli	aucune	aucune	aucune	aucune	1	2	1	1	1	0	1	0	0	0	0	1	1	0	0	0	0	0	2	3
62	36	1	1	22	H174	0	0.19379845	0.2	1	0.3	aucune	aucune	aucune	aucune	Consultation specialiste	aucune	aucune	aucune	aucune	aucune	aucune	aucune	aucune	aucune	aucune	aucune	aucune	aucune	n aime pas le medecin ou medic	1	2	0	0	0	0	0	0	1	1	0	1	0	0	1	0	1	1	3	2
63	32	1	0	22	H174	0	0.19379845	0.2	1	0.3	Soins dentaires	aucune	aucune	Consultation generaliste	Consultation specialiste	aucune	aucune	aucune	aucune	raison financiere	aucune	aucune	aucune	aucune	aucune	aucune	aucune	aucune	aucune	1	2	1	1	0	1	1	0	3	1	0	0	1	0	0	0	1	0	2	2
64	30	0	1	22	H45	0	0.14084507	0.166666667	1	0.1	aucune	aucune	aucune	aucune	aucune	aucune	aucune	aucune	aucune	aucune	aucune	aucune	aucune	aucune	aucune	aucune	aucune	aucune	aucune	1	3	1	1	1	0	1	0	0	0	0	1	1	1	1	0	1	1	3	3
65	29	0	1	21	H140	0	0.205761317	0.1875	1	0.1	aucune	aucune	aucune	aucune	aucune	aucune	aucune	aucune	aucune	aucune	aucune	aucune	aucune	aucune	aucune	aucune	aucune	aucune	aucune	1	3	1	1	1	0	0	0	1	1	0	0	1	0	1	0	1	1	4	4
66	37	0	NA	15	S9528	0	1	0.555555556	1	0.1	aucune	aucune	aucune	aucune	aucune	aucune	aucune	aucune	aucune	aucune	aucune	aucune	aucune	aucune	aucune	aucune	aucune	aucune	aucune	1	2	1	0	0	0	0	0	1	0	0	1	0	NA	NA	1	0	0	1	1
67	31	0	0	26	H71	0	0.699300699	0.130434783	1	1	aucune	aucune	aucune	aucune	aucune	aucune	aucune	aucune	aucune	aucune	aucune	aucune	aucune	aucune	aucune	aucune	aucune	aucune	aucune	0	2	1	0	0	0	0	0	4	3	1	0	1	0	0	0	1	0	3	2
68	30	0	1	21	H31	0	0.709219858	0.066666667	1	0.1	aucune	aucune	aucune	aucune	aucune	aucune	aucune	aucune	aucune	aucune	aucune	aucune	aucune	aucune	aucune	aucune	aucune	aucune	aucune	1	2	1	1	1	0	1	0	2	0	0	1	0	0	0	0	0	0	3	3
69	28	0	0	18	H477	0	0.162337662	0.3125	1	0.5	aucune	aucune	aucune	aucune	aucune	aucune	aucune	aucune	aucune	aucune	aucune	aucune	aucune	aucune	aucune	aucune	aucune	aucune	aucune	1	4	1	0	0	0	0	1	1	0	0	1	1	0	0	1	1	1	1	1
70	34	0	0	18	H385	0	0.342465753	0.15	1	1	aucune	aucune	aucune	aucune	aucune	aucune	aucune	aucune	aucune	aucune	aucune	aucune	aucune	aucune	aucune	aucune	aucune	aucune	aucune	0	3	1	0	0	0	0	0	0	0	0	0	0	0	0	0	1	1	1	2
71	21	0	1	18	H119	0	0.180505415	0.16	1	0.1	aucune	aucune	aucune	aucune	aucune	aucune	aucune	aucune	aucune	aucune	aucune	aucune	aucune	aucune	aucune	aucune	aucune	aucune	aucune	1	2	1	0	1	1	0	0	1	1	0	1	1	1	1	0	0	0	3	1
72	30	0	1	7	S7549	0	1	0.171428571	1	0.1	aucune	aucune	aucune	aucune	aucune	aucune	aucune	aucune	aucune	aucune	aucune	aucune	aucune	aucune	aucune	aucune	aucune	aucune	aucune	1	1	1	0	0	0	0	0	0	0	0	1	1	1	1	0	1	1	4	4
73	32	0	1	7	S7504bis	0	0.735294118	0.340909091	1	0.4	aucune	aucune	aucune	aucune	aucune	aucune	aucune	aucune	aucune	aucune	aucune	aucune	aucune	aucune	aucune	aucune	aucune	aucune	aucune	1	4	0	0	0	0	0	1	0	0	0	1	0	1	1	0	0	0	3	3
74	21	0	0	26	H263	0	0.900900901	0.222222222	1	0.5	aucune	aucune	aucune	aucune	aucune	aucune	aucune	aucune	aucune	aucune	aucune	aucune	aucune	aucune	aucune	aucune	aucune	aucune	aucune	1	2	1	1	1	0	1	0	1	2	1	0	1	0	0	0	1	0	1	1
75	27	1	1	23	H222	0	0.086880973	0.5	1	0.1	aucune	aucune	aucune	Consultation generaliste	Consultation specialiste	Imagerie	aucune	aucune	aucune	raison financiere	aucune	aucune	aucune	aucune	aucune	aucune	aucune	aucune	aucune	1	4	1	1	1	1	1	1	2	1	0	1	1	0	0	0	1	1	3	3
76	23	1	0	26	H154	0	0.595238095	0.277777778	1	0	aucune	aucune	aucune	Consultation generaliste	aucune	aucune	aucune	aucune	aucune	aucune	aucune	aucune	peur consulter	aucune	aucune	aucune	aucune	aucune	aucune	1	3	1	1	1	1	1	1	2	3	1	0	1	0	0	1	1	1	3	3
77	30	1	0	18	H277	0	0.135317997	0.294117647	1	0.2	Soins dentaires	aucune	aucune	Consultation generaliste	aucune	aucune	aucune	aucune	aucune	aucune	aucune	loin	aucune	aucune	temps oubli	aucune	aucune	aucune	aucune	1	2	1	0	0	0	0	0	1	1	0	1	1	0	0	0	1	0	3	4
78	24	1	0	22	H47	0	1	0.060606061	1	0.5	aucune	aucune	aucune	Consultation generaliste	aucune	aucune	aucune	aucune	aucune	raison financiere	aucune	aucune	aucune	aucune	aucune	aucune	aucune	aucune	aucune	1	2	1	NA	1	1	1	0	4	3	0	1	1	0	0	0	1	NA	5	3
79	20	0	1	23	H305	0	1	0.130434783	1	0.2	aucune	aucune	aucune	aucune	aucune	aucune	aucune	aucune	aucune	aucune	aucune	aucune	aucune	aucune	aucune	aucune	aucune	aucune	aucune	1	2	1	1	1	0	1	1	0	0	0	0	1	0	1	0	0	1	1	1
80	23	1	1	14	S7816	0	0.389105058	0.75	1	0.2	aucune	aucune	aucune	aucune	Consultation specialiste	aucune	aucune	aucune	aucune	aucune	aucune	aucune	peur consulter	aucune	aucune	aucune	aucune	aucune	aucune	1	2	1	0	1	0	1	1	0	1	0	1	0	0	0	0	1	0	3	3
81	29	0	1	21	H146	0	0.35971223	0.208333333	1	0.1	aucune	aucune	aucune	aucune	aucune	aucune	aucune	aucune	aucune	aucune	aucune	aucune	aucune	aucune	aucune	aucune	aucune	aucune	aucune	1	2	1	0	0	0	0	0	1	1	0	0	1	1	1	1	1	1	2	2
82	23	0	1	26	H295	0	1	0.214285714	1	0.1	aucune	aucune	aucune	aucune	aucune	aucune	aucune	aucune	aucune	aucune	aucune	aucune	aucune	aucune	aucune	aucune	aucune	aucune	aucune	1	2	1	NA	1	1	1	1	4	3	0	1	1	1	1	0	0	0	2	3
83	35	0	1	22	H311	0	1	0.119402985	1	0.1	aucune	aucune	aucune	aucune	aucune	aucune	aucune	aucune	aucune	aucune	aucune	aucune	aucune	aucune	aucune	aucune	aucune	aucune	aucune	1	2	1	1	1	0	1	0	0	0	1	1	1	0	1	0	0	0	3	3
84	34	1	0	21	H270	0	1	0.13	1	0.2	aucune	aucune	aucune	aucune	Consultation specialiste	aucune	aucune	aucune	aucune	aucune	aucune	aucune	aucune	aucune	aucune	aucune	aucune	aucune	n aime pas le medecin ou medic	1	3	1	0	0	0	0	1	3	1	0	1	1	0	0	1	1	1	3	3
85	28	0	NA	21	H92	0	0.735294118	0.125	1	0.1	aucune	aucune	aucune	aucune	aucune	aucune	aucune	aucune	aucune	aucune	aucune	aucune	aucune	aucune	aucune	aucune	aucune	aucune	aucune	1	2	1	0	0	1	0	0	0	3	0	1	0	NA	NA	1	1	1	2	1
86	32	0	0	25	H116	0	0.632911392	0.081081081	1	0.4	aucune	aucune	aucune	aucune	aucune	aucune	aucune	aucune	aucune	aucune	aucune	aucune	aucune	aucune	aucune	aucune	aucune	aucune	aucune	1	1	1	1	1	0	1	0	1	3	0	1	0	0	0	0	0	0	1	1
87	27	0	1	24	H104	0	1	0.090909091	1	0.1	aucune	aucune	aucune	aucune	aucune	aucune	aucune	aucune	aucune	aucune	aucune	aucune	aucune	aucune	aucune	aucune	aucune	aucune	aucune	1	1	1	1	1	0	1	1	0	0	0	0	0	1	0	0	1	1	4	4
88	33	1	1	26	H551	0	1	0.333333333	1	0.1	aucune	aucune	aucune	aucune	Consultation specialiste	aucune	aucune	aucune	aucune	aucune	aucune	loin	aucune	aucune	aucune	aucune	aucune	aucune	aucune	1	2	1	1	1	0	0	0	3	1	0	0	0	0	1	0	0	0	3	3
89	32	0	NA	21	H270	0	1	0.13	1	0.2	aucune	aucune	aucune	aucune	aucune	aucune	aucune	aucune	aucune	aucune	aucune	aucune	aucune	aucune	aucune	aucune	aucune	aucune	aucune	1	2	1	1	1	0	0	0	1	1	0	1	0	NA	NA	0	0	0	3	3
90	26	0	0	15	S7725	0	0.4	0.40625	1	0.1	aucune	aucune	aucune	aucune	aucune	aucune	aucune	aucune	aucune	aucune	aucune	aucune	aucune	aucune	aucune	aucune	aucune	aucune	aucune	1	2	1	0	0	0	0	1	4	2	0	0	1	0	0	0	1	1	2	2
91	22	0	1	14	S9310	0	0.485436893	0.277777778	1	0.5	aucune	aucune	aucune	aucune	aucune	aucune	aucune	aucune	aucune	aucune	aucune	aucune	aucune	aucune	aucune	aucune	aucune	aucune	aucune	1	4	1	0	0	0	0	1	0	0	0	1	0	1	1	0	1	1	5	4
92	22	0	0	18	H528	0	1	0.137931034	1	0.1	aucune	aucune	aucune	aucune	aucune	aucune	aucune	aucune	aucune	aucune	aucune	aucune	aucune	aucune	aucune	aucune	aucune	aucune	aucune	1	2	1	0	0	0	0	1	2	1	0	0	1	0	0	0	1	1	2	2
93	37	0	1	20	H202	0	0.980392157	0.12	1	0	aucune	aucune	aucune	aucune	aucune	aucune	aucune	aucune	aucune	aucune	aucune	aucune	aucune	aucune	aucune	aucune	aucune	aucune	aucune	1	1	1	1	1	0	1	0	1	2	0	0	1	0	1	0	0	0	2	2
94	35	0	1	8	S9408bis	0	0.061425061	0.230769231	1	0.1	aucune	aucune	aucune	aucune	aucune	aucune	aucune	aucune	aucune	aucune	aucune	aucune	aucune	aucune	aucune	aucune	aucune	aucune	aucune	1	2	1	0	0	0	0	0	1	0	0	1	1	1	1	0	1	1	4	3
95	33	0	1	21	H145	0	0.564971751	0.151515152	1	0.3	aucune	aucune	aucune	aucune	aucune	aucune	aucune	aucune	aucune	aucune	aucune	aucune	aucune	aucune	aucune	aucune	aucune	aucune	aucune	1	2	1	1	1	0	0	1	2	0	0	0	0	0	1	0	1	1	2	2
96	23	0	1	19	H242	0	0.072992701	0.333333333	1	1	aucune	aucune	aucune	aucune	aucune	aucune	aucune	aucune	aucune	aucune	aucune	aucune	aucune	aucune	aucune	aucune	aucune	aucune	aucune	0	2	1	0	0	0	0	0	1	0	1	0	1	0	1	0	1	0	1	1
97	32	0	1	21	H145	0	0.564971751	0.151515152	1	0.1	aucune	aucune	aucune	aucune	aucune	aucune	aucune	aucune	aucune	aucune	aucune	aucune	aucune	aucune	aucune	aucune	aucune	aucune	aucune	1	NA	1	1	1	0	1	1	0	3	0	0	0	0	1	0	1	1	5	5
98	22	0	0	15	S7725	0	0.4	0.40625	1	1	aucune	aucune	aucune	aucune	aucune	aucune	aucune	aucune	aucune	aucune	aucune	aucune	aucune	aucune	aucune	aucune	aucune	aucune	aucune	0	2	1	0	0	0	0	0	1	1	0	1	1	0	0	0	0	1	3	5
99	26	0	1	18	H528	0	1	0.137931034	1	0.1	aucune	aucune	aucune	aucune	aucune	aucune	aucune	aucune	aucune	aucune	aucune	aucune	aucune	aucune	aucune	aucune	aucune	aucune	aucune	1	2	1	0	0	0	0	1	0	0	1	1	1	0	1	0	1	1	2	1
100	31	0	1	18	H528	0	1	0.137931034	1	0.1	aucune	aucune	aucune	aucune	aucune	aucune	aucune	aucune	aucune	aucune	aucune	aucune	aucune	aucune	aucune	aucune	aucune	aucune	aucune	1	1	0	1	1	0	0	0	2	0	0	0	1	1	1	0	1	1	3	2
101	38	0	1	18	H326	0	0.342465753	0.09375	1	0.2	aucune	aucune	aucune	aucune	aucune	aucune	aucune	aucune	aucune	aucune	aucune	aucune	aucune	aucune	aucune	aucune	aucune	aucune	aucune	1	2	1	0	1	0	1	0	0	2	0	1	0	0	0	1	NA	NA	3	2
102	43	0	1	18	H335	0	0.180505415	0.3125	1	0.1	aucune	aucune	aucune	aucune	aucune	aucune	aucune	aucune	aucune	aucune	aucune	aucune	aucune	aucune	aucune	aucune	aucune	aucune	aucune	1	4	1	1	1	0	1	1	1	1	0	1	0	0	0	0	0	1	3	3
103	31	0	1	23	H43	0	0.387596899	0.156862745	1	0.1	aucune	aucune	aucune	aucune	aucune	aucune	aucune	aucune	aucune	aucune	aucune	aucune	aucune	aucune	aucune	aucune	aucune	aucune	aucune	1	NA	1	1	1	0	0	1	0	1	0	1	1	0	1	0	0	0	3	4
104	22	0	1	23	H4	0	0.709219858	0.263157895	1	1	aucune	aucune	aucune	aucune	aucune	aucune	aucune	aucune	aucune	aucune	aucune	aucune	aucune	aucune	aucune	aucune	aucune	aucune	aucune	0	2	1	0	0	0	0	0	1	0	0	1	1	0	1	0	1	1	2	3
105	25	0	0	19	H256	0	0.27700831	0.333333333	1	0	aucune	aucune	aucune	aucune	aucune	aucune	aucune	aucune	aucune	aucune	aucune	aucune	aucune	aucune	aucune	aucune	aucune	aucune	aucune	1	2	1	1	1	1	1	0	2	0	0	0	1	0	0	0	0	1	2	2
106	38	0	0	25	H81	0	1	0.181818182	1	0.2	aucune	aucune	aucune	aucune	aucune	aucune	aucune	aucune	aucune	aucune	aucune	aucune	aucune	aucune	aucune	aucune	aucune	aucune	aucune	1	2	1	1	1	0	1	0	1	1	0	1	0	0	0	0	1	1	2	2
107	42	1	1	18	H477	0	0.162337662	0.3125	1	0.2	Soins dentaires	aucune	aucune	aucune	aucune	aucune	aucune	aucune	aucune	aucune	aucune	aucune	aucune	aucune	temps oubli	aucune	aucune	aucune	aucune	1	2	1	0	0	0	0	0	0	0	0	1	0	1	0	0	0	0	4	3
108	30	0	1	2	9404	0	0.854700855	0.130434783	1	0	aucune	aucune	aucune	aucune	aucune	aucune	aucune	aucune	aucune	aucune	aucune	aucune	aucune	aucune	aucune	aucune	aucune	aucune	aucune	1	2	1	1	1	0	0	0	2	2	1	0	1	0	0	0	1	0	3	3
109	38	0	1	22	H185	0	0.105596621	0.210526316	1	0.1	aucune	aucune	aucune	aucune	aucune	aucune	aucune	aucune	aucune	aucune	aucune	aucune	aucune	aucune	aucune	aucune	aucune	aucune	aucune	1	2	1	0	0	0	0	0	2	1	0	1	1	0	0	0	1	1	3	3
110	27	0	0	23	H72	0	0.584795322	0.108108108	1	0.1	aucune	aucune	aucune	aucune	aucune	aucune	aucune	aucune	aucune	aucune	aucune	aucune	aucune	aucune	aucune	aucune	aucune	aucune	aucune	1	4	1	0	0	0	0	1	2	3	0	0	1	0	0	1	1	1	2	1
111	28	0	1	13	S7504	0	0.8	0.692307692	1	0	aucune	aucune	aucune	aucune	aucune	aucune	aucune	aucune	aucune	aucune	aucune	aucune	aucune	aucune	aucune	aucune	aucune	aucune	aucune	1	1	1	1	1	0	1	0	1	1	1	0	1	0	1	0	1	1	2	3
112	34	0	1	18	H258	0	0.225225225	0.25	1	0.1	aucune	aucune	aucune	aucune	aucune	aucune	aucune	aucune	aucune	aucune	aucune	aucune	aucune	aucune	aucune	aucune	aucune	aucune	aucune	1	2	1	1	1	0	0	1	1	1	0	1	0	0	1	0	0	1	3	3
113	31	0	1	22	H47	0	1	0.060606061	1	0.2	aucune	aucune	aucune	aucune	aucune	aucune	aucune	aucune	aucune	aucune	aucune	aucune	aucune	aucune	aucune	aucune	aucune	aucune	aucune	1	4	1	1	1	0	0	1	1	0	0	1	0	0	0	0	1	1	1	2
114	27	0	1	13	nouv100	0	0.8	0.15	1	0	aucune	aucune	aucune	aucune	aucune	aucune	aucune	aucune	aucune	aucune	aucune	aucune	aucune	aucune	aucune	aucune	aucune	aucune	aucune	1	2	0	0	1	1	0	0	0	0	0	0	1	0	1	0	1	1	3	3
115	32	1	0	7	S7549	0	1	0.171428571	1	0.2	aucune	aucune	aucune	aucune	aucune	aucune	aucune	aucune	Autres	aucune	aucune	aucune	aucune	attends que ca aille mieux	aucune	aucune	aucune	aucune	aucune	1	3	1	0	0	0	0	1	0	0	0	1	1	0	0	0	1	1	2	3
116	30	0	0	8	S9405	0	0.071633238	0.571428571	1	0	aucune	aucune	aucune	aucune	aucune	aucune	aucune	aucune	aucune	aucune	aucune	aucune	aucune	aucune	aucune	aucune	aucune	aucune	aucune	1	2	1	0	0	0	0	1	NA	NA	0	0	1	0	0	0	0	0	2	2
117	27	0	1	18	H528	0	1	0.137931034	1	0	aucune	aucune	aucune	aucune	aucune	aucune	aucune	aucune	aucune	aucune	aucune	aucune	aucune	aucune	aucune	aucune	aucune	aucune	aucune	1	3	1	1	1	1	0	1	0	0	1	0	1	1	1	1	1	0	3	3
118	21	1	0	7	S7568	0	0.333333333	0.3	1	0.1	aucune	aucune	aucune	aucune	Consultation specialiste	aucune	Analyses de laboratoires	aucune	aucune	raison financiere	aucune	aucune	aucune	aucune	aucune	aucune	aucune	aucune	aucune	1	1	1	0	0	0	NA	0	3	0	1	0	1	0	0	0	0	1	3	3
119	27	0	1	26	H295	0	1	0.214285714	1	0.1	aucune	aucune	aucune	aucune	aucune	aucune	aucune	aucune	aucune	aucune	aucune	aucune	aucune	aucune	aucune	aucune	aucune	aucune	aucune	1	2	1	0	0	0	0	0	2	3	0	0	1	0	0	0	1	1	1	1
120	31	0	0	23	H222	0	0.086880973	0.5	1	0.1	aucune	aucune	aucune	aucune	aucune	aucune	aucune	aucune	aucune	aucune	aucune	aucune	aucune	aucune	aucune	aucune	aucune	aucune	aucune	1	4	1	NA	0	0	0	0	3	1	0	1	0	0	0	0	1	1	1	1
121	26	0	1	23	H43	0	0.387596899	0.156862745	1	0.3	aucune	aucune	aucune	aucune	aucune	aucune	aucune	aucune	aucune	aucune	aucune	aucune	aucune	aucune	aucune	aucune	aucune	aucune	aucune	1	2	1	NA	0	0	0	1	2	3	0	1	1	1	1	0	0	0	2	2
122	30	0	0	3	9306	0	0.854700855	0.75	1	0	aucune	aucune	aucune	aucune	aucune	aucune	aucune	aucune	aucune	aucune	aucune	aucune	aucune	aucune	aucune	aucune	aucune	aucune	aucune	1	2	1	1	1	0	0	0	0	2	0	0	1	0	0	0	0	0	3	3
123	24	0	0	26	H153	0	0.328947368	0.307692308	1	0.1	aucune	aucune	aucune	aucune	aucune	aucune	aucune	aucune	aucune	aucune	aucune	aucune	aucune	aucune	aucune	aucune	aucune	aucune	aucune	1	3	1	0	0	0	0	1	2	3	1	0	1	0	0	0	1	1	2	2
124	19	1	1	6	9104	0	0.854700855	0.5	1	0.1	aucune	Optique	aucune	aucune	aucune	aucune	aucune	aucune	aucune	aucune	aucune	aucune	aucune	attends que ca aille mieux	aucune	aucune	aucune	aucune	aucune	1	2	1	1	1	0	0	0	0	3	0	0	1	1	0	0	0	0	2	2
125	42	0	1	7	S7536	0	0.625	0.142857143	1	0.2	aucune	aucune	aucune	aucune	aucune	aucune	aucune	aucune	aucune	aucune	aucune	aucune	aucune	aucune	aucune	aucune	aucune	aucune	aucune	1	2	0	0	0	0	0	0	0	0	0	1	0	0	0	0	1	0	1	2
126	30	0	0	25	H116	0	0.632911392	0.081081081	1	1	aucune	aucune	aucune	aucune	aucune	aucune	aucune	aucune	aucune	aucune	aucune	aucune	aucune	aucune	aucune	aucune	aucune	aucune	aucune	0	4	1	1	1	0	0	0	1	2	1	0	1	0	0	0	1	1	2	2
127	30	0	0	26	N139	0	0.71942446	0.294117647	1	0.1	aucune	aucune	aucune	aucune	aucune	aucune	aucune	aucune	aucune	aucune	aucune	aucune	aucune	aucune	aucune	aucune	aucune	aucune	aucune	1	3	1	1	1	0	1	1	2	2	0	1	1	0	0	0	1	1	3	3
128	32	1	0	21	H270	0	1	0.13	1	0.1	aucune	aucune	aucune	aucune	Consultation specialiste	aucune	aucune	aucune	aucune	raison financiere	aucune	aucune	aucune	aucune	aucune	aucune	aucune	aucune	aucune	1	2	1	0	1	0	0	1	4	1	0	1	1	0	0	0	1	0	3	2
129	36	0	1	22	H506	0	0.058685446	0.2	1	0.1	aucune	aucune	aucune	aucune	aucune	aucune	aucune	aucune	aucune	aucune	aucune	aucune	aucune	aucune	aucune	aucune	aucune	aucune	aucune	1	2	1	0	0	0	0	0	2	0	0	0	1	1	1	0	1	1	3	4
130	27	0	0	21	H181	0	0.282485876	0.185185185	1	0.1	aucune	aucune	aucune	aucune	aucune	aucune	aucune	aucune	aucune	aucune	aucune	aucune	aucune	aucune	aucune	aucune	aucune	aucune	aucune	1	3	1	0	1	0	0	1	1	0	0	0	1	0	0	0	1	1	2	3
131	42	0	1	7	S7568	0	0.333333333	0.3	1	0.1	aucune	aucune	aucune	aucune	aucune	aucune	aucune	aucune	aucune	aucune	aucune	aucune	aucune	aucune	aucune	aucune	aucune	aucune	aucune	1	2	1	0	1	1	1	1	1	0	0	1	0	0	0	0	1	0	3	2
132	29	1	1	2	9401	0	0.854700855	0.40625	1	0	Soins dentaires	aucune	aucune	aucune	aucune	aucune	aucune	aucune	aucune	aucune	aucune	aucune	peur consulter	aucune	aucune	aucune	aucune	aucune	aucune	1	3	1	1	1	0	0	0	1	1	0	0	1	0	0	0	1	1	3	2
133	30	0	0	26	H62	0	1	0.125	1	0.4	aucune	aucune	aucune	aucune	aucune	aucune	aucune	aucune	aucune	aucune	aucune	aucune	aucune	aucune	aucune	aucune	aucune	aucune	aucune	1	2	1	1	1	0	1	1	0	0	0	1	1	0	0	0	0	1	1	1
134	37	0	0	26	H153	0	0.328947368	0.307692308	1	0.1	aucune	aucune	aucune	aucune	aucune	aucune	aucune	aucune	aucune	aucune	aucune	aucune	aucune	aucune	aucune	aucune	aucune	aucune	aucune	1	3	1	1	1	1	1	1	3	NA	0	0	0	0	0	0	1	0	2	2
135	38	0	1	21	H146	0	0.35971223	0.208333333	1	0.1	aucune	aucune	aucune	aucune	aucune	aucune	aucune	aucune	aucune	aucune	aucune	aucune	aucune	aucune	aucune	aucune	aucune	aucune	aucune	1	2	0	0	1	0	0	0	0	0	0	1	0	0	0	0	1	1	2	2
136	42	1	1	21	H271	0	0.35971223	0.3	1	0.2	aucune	aucune	aucune	Consultation generaliste	aucune	aucune	aucune	aucune	aucune	aucune	aucune	aucune	aucune	attends que ca aille mieux	aucune	aucune	aucune	aucune	aucune	1	2	0	NA	0	0	0	0	0	0	0	1	0	0	1	0	1	1	1	2
137	41	0	0	23	H74	0	0.157977883	0.3125	1	0.2	aucune	aucune	aucune	aucune	aucune	aucune	aucune	aucune	aucune	aucune	aucune	aucune	aucune	aucune	aucune	aucune	aucune	aucune	aucune	1	4	1	0	0	0	0	1	0	0	0	1	0	0	0	0	0	0	2	1
138	36	0	1	3	9201	0	0.854700855	0.115384615	1	0	aucune	aucune	aucune	aucune	aucune	aucune	aucune	aucune	aucune	aucune	aucune	aucune	aucune	aucune	aucune	aucune	aucune	aucune	aucune	1	1	1	0	1	0	0	0	1	3	0	0	0	1	1	0	1	0	2	2
139	33	0	0	18	H41	0	0.189393939	0.5	1	0.1	aucune	aucune	aucune	aucune	aucune	aucune	aucune	aucune	aucune	aucune	aucune	aucune	aucune	aucune	aucune	aucune	aucune	aucune	aucune	1	3	1	0	0	0	0	0	1	1	0	1	1	0	0	0	1	1	2	2
140	39	0	0	14	S9420	0	0.316455696	0.19047619	1	0.1	aucune	aucune	aucune	aucune	aucune	aucune	aucune	aucune	aucune	aucune	aucune	aucune	aucune	aucune	aucune	aucune	aucune	aucune	aucune	1	3	0	0	1	0	1	1	1	1	0	1	0	0	0	0	NA	0	1	1
141	26	1	1	18	H162	0	1	0.083333333	1	0.1	Soins dentaires	aucune	aucune	aucune	Consultation specialiste	aucune	aucune	aucune	aucune	aucune	aucune	aucune	aucune	aucune	aucune	aucune	aucune	aucune	aucune	1	2	1	1	1	0	1	0	1	0	0	0	1	1	1	0	1	0	2	2
142	29	0	0	26	H19	0	1	0.073170732	1	0.3	aucune	aucune	aucune	aucune	aucune	aucune	aucune	aucune	aucune	aucune	aucune	aucune	aucune	aucune	aucune	aucune	aucune	aucune	aucune	1	4	1	1	1	1	1	1	2	2	1	0	1	0	0	1	1	1	2	2
143	27	0	1	26	H551	0	1	0.333333333	1	0.1	aucune	aucune	aucune	aucune	aucune	aucune	aucune	aucune	aucune	aucune	aucune	aucune	aucune	aucune	aucune	aucune	aucune	aucune	aucune	1	4	1	0	1	0	0	1	1	1	0	0	1	1	1	0	1	1	2	2
144	34	0	1	15	S7725	0	0.4	0.40625	1	1	aucune	aucune	aucune	aucune	aucune	aucune	aucune	aucune	aucune	aucune	aucune	aucune	aucune	aucune	aucune	aucune	aucune	aucune	aucune	0	2	1	0	0	0	0	0	3	1	0	1	0	0	1	0	0	0	3	3
145	34	0	1	6	9505	0	0.854700855	0.444444444	1	0	aucune	aucune	aucune	aucune	aucune	aucune	aucune	aucune	aucune	aucune	aucune	aucune	aucune	aucune	aucune	aucune	aucune	aucune	aucune	1	2	1	1	1	0	0	1	1	3	1	0	1	1	0	0	0	1	2	2
146	29	0	1	4	9402	0	0.854700855	0.272727273	1	0	aucune	aucune	aucune	aucune	aucune	aucune	aucune	aucune	aucune	aucune	aucune	aucune	aucune	aucune	aucune	aucune	aucune	aucune	aucune	1	2	1	1	1	0	0	1	1	0	1	0	1	0	1	0	1	0	3	3
147	23	0	1	3	9203	0	0.854700855	0.2	1	0.1	aucune	aucune	aucune	aucune	aucune	aucune	aucune	aucune	aucune	aucune	aucune	aucune	aucune	aucune	aucune	aucune	aucune	aucune	aucune	1	2	1	1	1	0	0	1	1	1	0	0	1	0	1	0	0	0	3	3
148	36	1	0	23	H320	0	0.649350649	0.148148148	1	0.2	aucune	aucune	aucune	Consultation generaliste	Consultation specialiste	aucune	aucune	Pharmacie medicaments	aucune	raison financiere	aucune	aucune	aucune	aucune	aucune	aucune	aucune	aucune	aucune	1	3	1	0	1	0	1	1	2	2	0	1	1	0	0	1	1	1	3	3
149	23	0	1	18	H468	0	0.432900433	0.025	1	0.1	aucune	aucune	aucune	aucune	aucune	aucune	aucune	aucune	aucune	aucune	aucune	aucune	aucune	aucune	aucune	aucune	aucune	aucune	aucune	1	2	1	0	0	0	0	0	1	1	1	0	1	0	0	0	1	1	2	2
150	30	0	1	21	H146	0	0.35971223	0.208333333	1	0	aucune	aucune	aucune	aucune	aucune	aucune	aucune	aucune	aucune	aucune	aucune	aucune	aucune	aucune	aucune	aucune	aucune	aucune	aucune	1	1	1	1	1	0	1	0	1	1	0	0	1	0	1	0	0	0	4	4
151	35	0	1	22	H47	0	1	0.060606061	1	0.3	aucune	aucune	aucune	aucune	aucune	aucune	aucune	aucune	aucune	aucune	aucune	aucune	aucune	aucune	aucune	aucune	aucune	aucune	aucune	1	4	1	1	1	0	1	1	1	0	0	1	1	0	1	1	1	1	1	1
152	25	1	1	23	H243	0	0.884955752	0.1	1	0.1	aucune	aucune	aucune	Consultation generaliste	Consultation specialiste	aucune	aucune	aucune	aucune	raison financiere	aucune	aucune	aucune	aucune	aucune	aucune	aucune	aucune	aucune	1	2	1	0	1	1	0	1	3	3	0	1	1	0	0	0	1	NA	3	4
153	29	0	0	16	S7811	0	0.362318841	0.3	1	0.2	aucune	aucune	aucune	aucune	aucune	aucune	aucune	aucune	aucune	aucune	aucune	aucune	aucune	aucune	aucune	aucune	aucune	aucune	aucune	1	4	1	NA	0	0	1	0	2	3	1	1	1	0	0	0	1	1	3	1
154	25	0	0	6	9104	0	0.854700855	0.5	1	0.1	aucune	aucune	aucune	aucune	aucune	aucune	aucune	aucune	aucune	aucune	aucune	aucune	aucune	aucune	aucune	aucune	aucune	aucune	aucune	1	4	1	1	1	0	1	0	4	3	0	0	0	0	0	1	1	1	3	3
155	34	1	1	21	H299	0	0.819672131	0.12	1	0.2	aucune	aucune	aucune	aucune	Consultation specialiste	aucune	aucune	aucune	aucune	raison financiere	aucune	aucune	aucune	aucune	aucune	aucune	aucune	aucune	aucune	1	NA	1	1	1	1	0	1	0	0	0	1	0	0	1	1	1	1	4	2
156	31	0	0	21	H181	0	0.282485876	0.185185185	1	0.2	aucune	aucune	aucune	aucune	aucune	aucune	aucune	aucune	aucune	aucune	aucune	aucune	aucune	aucune	aucune	aucune	aucune	aucune	aucune	1	3	0	0	0	0	0	1	0	0	0	1	0	0	0	0	1	0	2	3
157	39	0	0	18	H41	0	0.189393939	0.5	1	0.2	aucune	aucune	aucune	aucune	aucune	aucune	aucune	aucune	aucune	aucune	aucune	aucune	aucune	aucune	aucune	aucune	aucune	aucune	aucune	1	2	0	0	1	0	0	0	0	0	0	1	0	0	0	0	0	0	2	2
158	27	0	1	26	N137	0	1	0.161290323	1	0.2	aucune	aucune	aucune	aucune	aucune	aucune	aucune	aucune	aucune	aucune	aucune	aucune	aucune	aucune	aucune	aucune	aucune	aucune	aucune	1	2	1	0	0	0	0	1	4	3	0	1	1	1	1	0	1	0	2	3
159	22	1	1	23	H284	0	0.763358779	0.114285714	1	1	Soins dentaires	aucune	aucune	Consultation generaliste	aucune	aucune	aucune	aucune	aucune	raison financiere	aucune	aucune	aucune	aucune	aucune	aucune	aucune	aucune	aucune	0	2	1	0	0	0	0	0	2	1	1	0	1	0	1	0	0	0	3	2
160	29	1	1	23	H243	0	0.884955752	0.1	1	0.4	Soins dentaires	aucune	aucune	aucune	aucune	aucune	aucune	aucune	aucune	aucune	aucune	aucune	aucune	aucune	aucune	aucune	aucune	aucune	aucune	1	2	0	1	1	0	1	1	4	3	0	1	0	0	0	0	0	1	3	4
161	20	0	0	15	S7725	0	0.4	0.40625	1	1	aucune	aucune	aucune	aucune	aucune	aucune	aucune	aucune	aucune	aucune	aucune	aucune	aucune	aucune	aucune	aucune	aucune	aucune	aucune	0	2	1	0	0	0	0	0	2	1	0	0	0	0	0	0	0	1	1	1
162	29	0	1	23	H544	0	0.023255814	0.666666667	1	0.1	aucune	aucune	aucune	aucune	aucune	aucune	aucune	aucune	aucune	aucune	aucune	aucune	aucune	aucune	aucune	aucune	aucune	aucune	aucune	1	1	1	0	1	0	1	1	0	1	1	0	1	0	1	0	1	1	3	3
163	29	0	0	25	H51	0	0.305810398	0.272727273	1	0.3	aucune	aucune	aucune	aucune	aucune	aucune	aucune	aucune	aucune	aucune	aucune	aucune	aucune	aucune	aucune	aucune	aucune	aucune	aucune	1	2	1	0	0	0	1	1	3	2	0	1	1	0	0	0	1	0	3	3
164	23	0	1	23	H74	0	0.157977883	0.3125	1	0.1	aucune	aucune	aucune	aucune	aucune	aucune	aucune	aucune	aucune	aucune	aucune	aucune	aucune	aucune	aucune	aucune	aucune	aucune	aucune	1	2	1	0	0	1	0	0	0	0	0	0	1	0	1	1	1	1	1	3
165	27	1	1	14	S9420	0	0.316455696	0.19047619	1	1	Soins dentaires	Optique	aucune	aucune	Consultation specialiste	aucune	aucune	aucune	aucune	raison financiere	aucune	aucune	aucune	aucune	aucune	aucune	aucune	aucune	aucune	0	3	1	0	0	0	0	0	0	0	1	0	1	0	0	1	1	1	3	3
166	29	0	0	26	H263	0	0.900900901	0.222222222	1	0.2	aucune	aucune	aucune	aucune	aucune	aucune	aucune	aucune	aucune	aucune	aucune	aucune	aucune	aucune	aucune	aucune	aucune	aucune	aucune	1	4	1	0	0	0	0	1	2	1	0	1	1	0	0	0	1	1	1	1
167	28	0	0	24	H200	0	0.318471338	0.454545455	1	0.1	aucune	aucune	aucune	aucune	aucune	aucune	aucune	aucune	aucune	aucune	aucune	aucune	aucune	aucune	aucune	aucune	aucune	aucune	aucune	1	4	1	1	1	0	1	0	2	1	0	0	1	0	0	0	1	1	1	1
168	31	0	1	9	S9536	0	0.14084507	0.1875	1	0.4	aucune	aucune	aucune	aucune	aucune	aucune	aucune	aucune	aucune	aucune	aucune	aucune	aucune	aucune	aucune	aucune	aucune	aucune	aucune	1	1	0	0	1	0	0	0	1	2	0	1	1	0	1	0	1	0	2	3
169	25	1	1	15	S7725	0	0.4	0.40625	1	1	aucune	aucune	aucune	Consultation generaliste	Consultation specialiste	aucune	aucune	aucune	aucune	raison financiere	aucune	aucune	aucune	aucune	aucune	aucune	aucune	aucune	aucune	0	2	1	0	0	0	0	0	1	2	0	0	0	0	0	0	1	1	2	2
170	24	0	0	23	H305	0	1	0.130434783	1	1	aucune	aucune	aucune	aucune	aucune	aucune	aucune	aucune	aucune	aucune	aucune	aucune	aucune	aucune	aucune	aucune	aucune	aucune	aucune	0	4	1	0	0	1	0	0	2	0	0	1	1	0	0	0	1	1	1	2
171	22	1	1	24	H255	0	1	0.085365854	1	0.1	aucune	aucune	aucune	aucune	Consultation specialiste	aucune	aucune	aucune	aucune	raison financiere	aucune	aucune	aucune	aucune	aucune	aucune	aucune	aucune	aucune	1	2	1	1	1	1	0	1	0	0	0	1	1	0	0	0	1	0	2	2
172	28	0	1	9	S9538	0	0.061957869	0.6	1	0.1	aucune	aucune	aucune	aucune	aucune	aucune	aucune	aucune	aucune	aucune	aucune	aucune	aucune	aucune	aucune	aucune	aucune	aucune	aucune	1	3	1	0	0	0	0	1	0	3	0	1	0	0	1	0	1	1	4	4
173	35	1	1	21	H306	0	1	0.151515152	1	0	aucune	Optique	aucune	aucune	aucune	aucune	aucune	aucune	aucune	aucune	aucune	aucune	aucune	aucune	aucune	aucune	aucune	fatigue grossesse	aucune	1	4	1	1	1	0	1	1	1	2	0	0	1	0	0	0	1	0	1	3
174	29	0	0	18	H162	0	1	0.083333333	1	0	aucune	aucune	aucune	aucune	aucune	aucune	aucune	aucune	aucune	aucune	aucune	aucune	aucune	aucune	aucune	aucune	aucune	aucune	aucune	1	4	1	1	1	0	0	1	0	0	0	0	1	0	0	0	1	1	1	1
175	21	0	0	7	S7525	0	0.367647059	0.333333333	1	1	aucune	aucune	aucune	aucune	aucune	aucune	aucune	aucune	aucune	aucune	aucune	aucune	aucune	aucune	aucune	aucune	aucune	aucune	aucune	0	2	1	0	0	0	0	0	0	0	0	1	0	0	0	0	1	1	2	2
176	39	0	0	21	H270	0	1	0.13	1	0.1	aucune	aucune	aucune	aucune	aucune	aucune	aucune	aucune	aucune	aucune	aucune	aucune	aucune	aucune	aucune	aucune	aucune	aucune	aucune	1	3	1	0	0	1	0	1	0	1	0	1	0	0	0	0	1	1	3	2
177	30	0	0	23	H157	0	0.331125828	0.184210526	1	0	aucune	aucune	aucune	aucune	aucune	aucune	aucune	aucune	aucune	aucune	aucune	aucune	aucune	aucune	aucune	aucune	aucune	aucune	aucune	1	2	1	1	1	1	1	0	0	0	0	0	1	0	0	0	0	0	1	1
178	33	0	0	23	H157	0	0.331125828	0.184210526	1	0.1	aucune	aucune	aucune	aucune	aucune	aucune	aucune	aucune	aucune	aucune	aucune	aucune	aucune	aucune	aucune	aucune	aucune	aucune	aucune	1	2	1	0	1	0	0	0	0	0	0	1	0	0	0	0	0	1	2	2
179	31	1	0	21	H299	0	0.819672131	0.12	1	0.1	aucune	aucune	aucune	aucune	Consultation specialiste	Imagerie	Analyses de laboratoires	aucune	aucune	raison financiere	aucune	aucune	aucune	aucune	aucune	aucune	aucune	aucune	aucune	1	4	1	1	1	1	1	1	3	1	1	0	1	0	0	1	1	1	3	3
180	31	0	1	3	9303	0	0.854700855	0.129032258	1	0.1	aucune	aucune	aucune	aucune	aucune	aucune	aucune	aucune	aucune	aucune	aucune	aucune	aucune	aucune	aucune	aucune	aucune	aucune	aucune	1	2	1	0	1	0	0	0	1	0	0	0	1	0	0	0	1	1	2	3
181	29	1	0	26	CG20	0	0.123304562	0.1	1	0.2	aucune	aucune	aucune	Consultation generaliste	aucune	aucune	aucune	aucune	aucune	raison financiere	aucune	aucune	aucune	aucune	aucune	aucune	aucune	aucune	aucune	1	2	1	0	0	0	0	1	4	3	0	0	1	0	0	0	1	1	3	3
182	29	0	1	23	H157	0	0.331125828	0.184210526	1	0.1	aucune	aucune	aucune	aucune	aucune	aucune	aucune	aucune	aucune	aucune	aucune	aucune	aucune	aucune	aucune	aucune	aucune	aucune	aucune	1	2	1	1	1	0	1	1	0	1	0	0	1	0	0	0	1	1	3	3
183	37	1	1	7	S7568	0	0.333333333	0.3	1	0.2	Soins dentaires	aucune	aucune	aucune	Consultation specialiste	aucune	aucune	aucune	aucune	aucune	aucune	aucune	aucune	aucune	aucune	aucune	aucune	aucune	n aime pas le medecin ou medic	1	1	1	0	0	0	1	0	0	0	0	1	0	1	1	0	0	0	3	4
184	42	0	1	7	S7504bis	0	0.735294118	0.340909091	1	0.6	aucune	aucune	aucune	aucune	aucune	aucune	aucune	aucune	aucune	aucune	aucune	aucune	aucune	aucune	aucune	aucune	aucune	aucune	aucune	1	2	1	0	0	0	0	0	1	1	0	0	0	1	1	0	1	0	4	4
185	39	1	1	18	H67	0	0.37037037	0.142857143	1	0.3	Soins dentaires	aucune	aucune	aucune	aucune	aucune	aucune	aucune	aucune	raison financiere	aucune	aucune	aucune	aucune	aucune	aucune	aucune	aucune	aucune	1	2	1	1	1	0	1	1	3	0	0	1	0	0	1	0	1	0	3	3
186	24	0	1	1	7503	0	0.854700855	0.163265306	1	0.1	aucune	aucune	aucune	aucune	aucune	aucune	aucune	aucune	aucune	aucune	aucune	aucune	aucune	aucune	aucune	aucune	aucune	aucune	aucune	1	2	1	1	1	0	0	0	0	0	0	1	0	1	1	0	1	0	2	2
187	50	1	1	21	H334	0	0.462962963	0.1	1	0.2	Soins dentaires	Optique	aucune	aucune	Consultation specialiste	aucune	aucune	aucune	aucune	raison financiere	aucune	aucune	aucune	aucune	aucune	aucune	aucune	aucune	aucune	1	3	1	1	1	0	0	1	1	0	0	1	1	0	1	0	1	NA	3	2
188	19	1	1	23	H233	0	0.276243094	0.416666667	1	1	Soins dentaires	aucune	aucune	aucune	aucune	aucune	aucune	aucune	aucune	aucune	aucune	aucune	aucune	aucune	aucune	aucune	aucune	aucune	aucune	0	2	1	0	0	0	0	0	0	3	0	0	1	0	1	0	1	0	1	3
189	31	0	1	23	H65	0	0.724637681	0.111111111	1	0.1	aucune	aucune	aucune	aucune	aucune	aucune	aucune	aucune	aucune	aucune	aucune	aucune	aucune	aucune	aucune	aucune	aucune	aucune	aucune	1	3	1	1	1	0	0	1	1	2	0	0	0	0	0	0	1	1	1	1
190	32	1	1	26	H263	0	0.900900901	0.222222222	1	0.3	Soins dentaires	aucune	aucune	aucune	aucune	aucune	aucune	aucune	aucune	aucune	aucune	aucune	aucune	aucune	aucune	aucune	aucune	aucune	aucune	1	2	1	1	1	0	1	0	0	0	0	1	1	0	1	0	0	0	3	3
191	28	0	1	5	7703	0	0.854700855	1	1	0.1	aucune	aucune	aucune	aucune	aucune	aucune	aucune	aucune	aucune	aucune	aucune	aucune	aucune	aucune	aucune	aucune	aucune	aucune	aucune	1	1	1	1	1	0	0	1	0	0	0	0	1	0	0	0	1	1	2	2
192	28	1	1	2	9502	0	0.854700855	0.25	1	0.1	aucune	aucune	aucune	aucune	Consultation specialiste	aucune	aucune	aucune	aucune	aucune	aucune	aucune	aucune	aucune	temps oubli	aucune	aucune	aucune	aucune	1	1	1	1	1	0	0	1	0	0	0	1	0	0	0	0	0	0	3	3
193	19	0	1	26	H19	0	1	0.073170732	1	0.1	aucune	aucune	aucune	aucune	aucune	aucune	aucune	aucune	aucune	aucune	aucune	aucune	aucune	aucune	aucune	aucune	aucune	aucune	aucune	1	2	1	1	1	0	0	1	0	0	0	0	1	0	0	0	1	0	2	3
194	37	0	1	4	7702	0	0.854700855	0.307692308	1	0.1	aucune	aucune	aucune	aucune	aucune	aucune	aucune	aucune	aucune	aucune	aucune	aucune	aucune	aucune	aucune	aucune	aucune	aucune	aucune	1	2	1	1	1	0	0	1	3	2	0	1	0	0	1	0	1	0	3	3
195	36	0	0	3	9306	1	0.854700855	0.333333333	1	0	aucune	aucune	aucune	aucune	aucune	aucune	aucune	aucune	aucune	aucune	aucune	aucune	aucune	aucune	aucune	aucune	aucune	aucune	aucune	1	1	1	1	1	0	0	1	0	0	1	0	1	0	0	0	1	1	4	5
196	25	0	0	21	H306	0	1	0.151515152	1	0.1	aucune	aucune	aucune	aucune	aucune	aucune	aucune	aucune	aucune	aucune	aucune	aucune	aucune	aucune	aucune	aucune	aucune	aucune	aucune	1	2	1	1	1	0	0	1	1	0	0	0	1	0	0	0	1	NA	3	2
197	35	0	1	26	N70	0	0.740740741	0.307692308	1	0.1	aucune	aucune	aucune	aucune	aucune	aucune	aucune	aucune	aucune	aucune	aucune	aucune	aucune	aucune	aucune	aucune	aucune	aucune	aucune	1	2	1	1	1	0	0	1	2	0	1	1	1	0	0	0	1	0	3	2
198	27	0	1	21	H145	0	0.564971751	0.151515152	1	0	aucune	aucune	aucune	aucune	aucune	aucune	aucune	aucune	aucune	aucune	aucune	aucune	aucune	aucune	aucune	aucune	aucune	aucune	aucune	1	1	1	0	1	1	0	1	2	1	0	0	1	0	0	0	1	1	4	2
199	26	0	1	3	9203	0	0.854700855	0.2	1	0.1	aucune	aucune	aucune	aucune	aucune	aucune	aucune	aucune	aucune	aucune	aucune	aucune	aucune	aucune	aucune	aucune	aucune	aucune	aucune	1	2	1	1	0	0	0	1	1	0	0	1	1	0	1	0	0	0	3	3
200	28	0	1	21	H306	1	1	0.0625	1	0.1	aucune	aucune	aucune	aucune	aucune	aucune	aucune	aucune	aucune	aucune	aucune	aucune	aucune	aucune	aucune	aucune	aucune	aucune	aucune	1	1	1	0	1	0	0	1	0	1	0	0	0	0	0	0	0	0	3	2
201	26	0	1	13	S75car1	0	0.8	0.333333333	1	0.2	aucune	aucune	aucune	aucune	aucune	aucune	aucune	aucune	aucune	aucune	aucune	aucune	aucune	aucune	aucune	aucune	aucune	aucune	aucune	1	2	1	1	1	1	1	1	0	0	0	1	1	0	1	0	1	1	3	3
202	24	0	1	23	H157	0	0.331125828	0.184210526	1	0.1	aucune	aucune	aucune	aucune	aucune	aucune	aucune	aucune	aucune	aucune	aucune	aucune	aucune	aucune	aucune	aucune	aucune	aucune	aucune	1	1	0	1	1	0	0	1	3	1	0	0	1	0	0	0	1	0	2	2
203	26	0	1	18	H41	0	0.189393939	0.5	1	0.1	aucune	aucune	aucune	aucune	aucune	aucune	aucune	aucune	aucune	aucune	aucune	aucune	aucune	aucune	aucune	aucune	aucune	aucune	aucune	1	2	0	0	0	0	0	0	1	0	0	1	0	0	1	1	1	0	2	2
204	35	0	1	26	N137	0	1	0.161290323	1	0	aucune	aucune	aucune	aucune	aucune	aucune	aucune	aucune	aucune	aucune	aucune	aucune	aucune	aucune	aucune	aucune	aucune	aucune	aucune	1	2	1	0	1	0	0	1	4	3	1	0	1	1	1	0	0	0	4	3
205	36	0	0	21	H270	1	1	0.017857143	1	0.1	aucune	aucune	aucune	aucune	aucune	aucune	aucune	aucune	aucune	aucune	aucune	aucune	aucune	aucune	aucune	aucune	aucune	aucune	aucune	1	1	1	0	0	0	0	1	0	0	0	1	0	0	0	0	1	0	3	3
206	24	0	1	26	H37	0	0.862068966	0.137931034	1	0	aucune	aucune	aucune	aucune	aucune	aucune	aucune	aucune	aucune	aucune	aucune	aucune	aucune	aucune	aucune	aucune	aucune	aucune	aucune	1	2	1	0	1	0	0	1	1	2	0	0	1	0	0	0	1	0	1	1
207	24	0	1	24	H255	0	1	0.085365854	1	0.1	aucune	aucune	aucune	aucune	aucune	aucune	aucune	aucune	aucune	aucune	aucune	aucune	aucune	aucune	aucune	aucune	aucune	aucune	aucune	1	1	1	0	1	1	0	1	2	1	0	0	1	0	1	0	0	0	2	2
208	39	0	0	20	H202	0	0.980392157	0.12	1	0	aucune	aucune	aucune	aucune	aucune	aucune	aucune	aucune	aucune	aucune	aucune	aucune	aucune	aucune	aucune	aucune	aucune	aucune	aucune	1	2	1	0	0	1	0	1	1	0	0	0	0	0	0	0	1	1	2	2
209	24	0	1	24	H255	0	1	0.085365854	1	0.1	aucune	aucune	aucune	aucune	aucune	aucune	aucune	aucune	aucune	aucune	aucune	aucune	aucune	aucune	aucune	aucune	aucune	aucune	aucune	1	2	1	1	1	1	0	1	1	1	0	1	1	0	1	0	0	0	4	2
210	28	0	1	2	9404	0	0.854700855	0.130434783	1	0	aucune	aucune	aucune	aucune	aucune	aucune	aucune	aucune	aucune	aucune	aucune	aucune	aucune	aucune	aucune	aucune	aucune	aucune	aucune	1	1	1	1	1	0	0	1	0	0	1	0	1	0	1	0	1	1	2	2
211	35	0	0	14	S9523	0	0.069444444	0.5	1	1	aucune	aucune	aucune	aucune	aucune	aucune	aucune	aucune	aucune	aucune	aucune	aucune	aucune	aucune	aucune	aucune	aucune	aucune	aucune	0	2	1	0	0	0	0	0	0	1	0	1	0	0	0	1	0	0	2	2
212	44	0	1	18	H335	0	0.180505415	0.3125	1	0.1	aucune	aucune	aucune	aucune	aucune	aucune	aucune	aucune	aucune	aucune	aucune	aucune	aucune	aucune	aucune	aucune	aucune	aucune	aucune	1	2	1	0	1	0	0	1	0	1	0	1	0	0	1	0	1	0	4	3
213	32	0	1	22	H174	0	0.19379845	0.2	1	0.1	aucune	aucune	aucune	aucune	aucune	aucune	aucune	aucune	aucune	aucune	aucune	aucune	aucune	aucune	aucune	aucune	aucune	aucune	aucune	1	1	1	1	1	0	1	1	0	0	0	1	0	0	1	0	1	0	3	3
214	22	0	0	22	H47	0	1	0.060606061	1	0.2	aucune	aucune	aucune	aucune	aucune	aucune	aucune	aucune	aucune	aucune	aucune	aucune	aucune	aucune	aucune	aucune	aucune	aucune	aucune	1	2	1	1	1	1	1	1	1	0	0	1	0	0	0	0	1	0	2	2
215	43	0	1	18	H282	0	0.387596899	0.227272727	1	0	aucune	aucune	aucune	aucune	aucune	aucune	aucune	aucune	aucune	aucune	aucune	aucune	aucune	aucune	aucune	aucune	aucune	aucune	aucune	1	2	1	1	1	0	1	1	3	0	1	0	1	0	1	0	1	1	2	2
216	28	0	0	23	H262	0	0.3003003	0.357142857	1	0.2	aucune	aucune	aucune	aucune	aucune	aucune	aucune	aucune	aucune	aucune	aucune	aucune	aucune	aucune	aucune	aucune	aucune	aucune	aucune	1	2	1	1	1	0	0	1	0	3	0	1	0	0	0	1	1	1	2	2
217	26	0	1	18	H67	0	0.37037037	0.142857143	1	0.1	aucune	aucune	aucune	aucune	aucune	aucune	aucune	aucune	aucune	aucune	aucune	aucune	aucune	aucune	aucune	aucune	aucune	aucune	aucune	1	2	1	1	0	0	1	1	0	0	0	1	0	0	1	0	0	1	3	3
218	32	0	1	21	H54	0	0.373134328	0.307692308	1	0.1	aucune	aucune	aucune	aucune	aucune	aucune	aucune	aucune	aucune	aucune	aucune	aucune	aucune	aucune	aucune	aucune	aucune	aucune	aucune	1	2	1	1	1	0	1	1	4	2	0	1	1	0	1	0	1	0	3	2
219	33	0	1	18	H303	0	0.414937759	0.125	1	0	aucune	aucune	aucune	aucune	aucune	aucune	aucune	aucune	aucune	aucune	aucune	aucune	aucune	aucune	aucune	aucune	aucune	aucune	aucune	1	1	1	1	1	0	1	1	1	1	0	0	0	1	1	0	1	0	2	2
220	23	1	1	26	H154	0	0.595238095	0.277777778	1	0.1	Soins dentaires	aucune	aucune	aucune	aucune	aucune	aucune	aucune	aucune	raison financiere	aucune	aucune	aucune	aucune	aucune	aucune	aucune	aucune	aucune	1	1	1	1	1	0	0	0	1	2	0	0	1	0	1	1	1	1	2	2
221	30	0	1	12	S7701	0	0.308641975	0.368421053	1	0.1	aucune	aucune	aucune	aucune	aucune	aucune	aucune	aucune	aucune	aucune	aucune	aucune	aucune	aucune	aucune	aucune	aucune	aucune	aucune	1	NA	1	1	1	0	0	1	0	1	0	1	0	0	1	0	1	0	2	2
222	30	0	0	25	H49	0	0.131061599	0.5	1	0.1	aucune	aucune	aucune	aucune	aucune	aucune	aucune	aucune	aucune	aucune	aucune	aucune	aucune	aucune	aucune	aucune	aucune	aucune	aucune	1	3	1	1	1	0	0	1	0	0	0	1	1	0	0	0	0	0	2	2
223	40	1	1	22	H506	0	0.058685446	0.2	1	0.2	aucune	aucune	aucune	aucune	Consultation specialiste	aucune	aucune	aucune	aucune	aucune	aucune	loin	aucune	aucune	aucune	aucune	aucune	aucune	aucune	1	2	1	1	1	0	1	1	2	3	0	0	1	0	0	0	1	1	4	3
224	33	0	1	21	H327	0	0.090009001	0.571428571	1	0.1	aucune	aucune	aucune	aucune	aucune	aucune	aucune	aucune	aucune	aucune	aucune	aucune	aucune	aucune	aucune	aucune	aucune	aucune	aucune	1	2	1	0	1	1	0	1	4	0	0	1	0	0	1	0	1	0	3	2
225	36	0	1	18	H398	0	0.20746888	0.173913043	1	0.2	aucune	aucune	aucune	aucune	aucune	aucune	aucune	aucune	aucune	aucune	aucune	aucune	aucune	aucune	aucune	aucune	aucune	aucune	aucune	1	2	0	0	0	0	0	1	0	0	0	1	0	0	0	1	1	1	3	3
226	22	0	1	18	H341	0	0.469483568	0.125	1	0.1	aucune	aucune	aucune	aucune	aucune	aucune	aucune	aucune	aucune	aucune	aucune	aucune	aucune	aucune	aucune	aucune	aucune	aucune	aucune	1	2	1	NA	1	0	1	1	0	0	0	1	0	0	1	0	0	0	3	3
227	23	0	0	18	H341	0	0.469483568	0.125	1	0.2	aucune	aucune	aucune	aucune	aucune	aucune	aucune	aucune	aucune	aucune	aucune	aucune	aucune	aucune	aucune	aucune	aucune	aucune	aucune	1	2	1	0	1	0	0	0	1	0	0	1	1	0	0	0	0	NA	2	2
228	29	0	0	7	S9210	0	0.255754476	0.1	1	0.1	aucune	aucune	aucune	aucune	aucune	aucune	aucune	aucune	aucune	aucune	aucune	aucune	aucune	aucune	aucune	aucune	aucune	aucune	aucune	1	3	1	1	1	0	1	1	1	1	0	1	0	0	0	0	1	1	2	2
229	23	0	1	15	S7725	0	0.4	0.40625	1	0.2	aucune	aucune	aucune	aucune	aucune	aucune	aucune	aucune	aucune	aucune	aucune	aucune	aucune	aucune	aucune	aucune	aucune	aucune	aucune	1	2	1	0	0	0	0	1	0	3	0	1	0	0	1	0	0	1	3	4
230	38	0	0	21	H31	0	0.709219858	0.066666667	1	0.1	aucune	aucune	aucune	aucune	aucune	aucune	aucune	aucune	aucune	aucune	aucune	aucune	aucune	aucune	aucune	aucune	aucune	aucune	aucune	1	4	1	0	0	0	1	1	1	0	0	1	0	0	0	0	1	1	5	5
231	28	0	1	13	S7504	0	0.8	0.692307692	1	0.1	aucune	aucune	aucune	aucune	aucune	aucune	aucune	aucune	aucune	aucune	aucune	aucune	aucune	aucune	aucune	aucune	aucune	aucune	aucune	1	2	1	1	1	0	1	0	0	0	1	0	1	0	1	0	1	0	3	3
232	27	0	1	7	S7549	0	1	0.171428571	1	0.1	aucune	aucune	aucune	aucune	aucune	aucune	aucune	aucune	aucune	aucune	aucune	aucune	aucune	aucune	aucune	aucune	aucune	aucune	aucune	1	2	0	0	0	0	0	1	0	0	0	1	0	0	1	1	1	NA	1	1
233	27	0	0	17	S9532	0	1	0.5	1	0.1	aucune	aucune	aucune	aucune	aucune	aucune	aucune	aucune	aucune	aucune	aucune	aucune	aucune	aucune	aucune	aucune	aucune	aucune	aucune	1	3	1	1	0	0	0	1	1	3	0	0	0	0	0	0	1	1	4	3
234	30	0	0	15	S7725	0	0.4	0.40625	1	0.1	aucune	aucune	aucune	aucune	aucune	aucune	aucune	aucune	aucune	aucune	aucune	aucune	aucune	aucune	aucune	aucune	aucune	aucune	aucune	1	2	1	0	0	0	0	0	0	1	0	0	1	0	0	0	1	0	3	3
235	27	0	0	6	9102	0	0.854700855	0.230769231	1	0.1	aucune	aucune	aucune	aucune	aucune	aucune	aucune	aucune	aucune	aucune	aucune	aucune	aucune	aucune	aucune	aucune	aucune	aucune	aucune	1	2	1	1	1	0	0	0	1	1	0	0	1	0	0	0	0	1	3	3
236	38	1	0	7	S7554	0	0.613496933	0.405405405	1	0.1	Soins dentaires	aucune	aucune	aucune	aucune	aucune	aucune	aucune	aucune	aucune	aucune	aucune	aucune	aucune	aucune	aucune	aucune	aucune	aucune	1	3	1	0	0	0	0	0	0	0	0	1	1	0	0	1	0	1	3	3
237	29	0	1	23	H285	0	0.205338809	0.142857143	1	0.2	aucune	aucune	aucune	aucune	aucune	aucune	aucune	aucune	aucune	aucune	aucune	aucune	aucune	aucune	aucune	aucune	aucune	aucune	aucune	1	2	1	0	0	0	0	0	3	0	0	1	1	0	0	0	0	1	4	4
238	30	1	1	6	7802	0	0.854700855	0.428571429	1	0	aucune	aucune	aucune	aucune	aucune	aucune	aucune	aucune	Autres	aucune	aucune	aucune	aucune	attends que ca aille mieux	aucune	aucune	aucune	aucune	aucune	1	3	1	1	1	0	0	1	4	3	1	0	1	1	1	0	1	1	3	3
239	30	0	1	7	S7570	0	0.289017341	0.625	1	0.2	aucune	aucune	aucune	aucune	aucune	aucune	aucune	aucune	aucune	aucune	aucune	aucune	aucune	aucune	aucune	aucune	aucune	aucune	aucune	1	2	0	0	1	0	0	1	1	1	0	1	0	0	1	0	1	0	1	1
240	33	0	1	15	S9528	0	1	0.555555556	1	0.2	aucune	aucune	aucune	aucune	aucune	aucune	aucune	aucune	aucune	aucune	aucune	aucune	aucune	aucune	aucune	aucune	aucune	aucune	aucune	1	2	1	0	0	0	0	1	1	1	0	1	1	0	1	0	1	1	3	3
241	29	0	0	21	H146	0	0.35971223	0.208333333	1	0.4	aucune	aucune	aucune	aucune	aucune	aucune	aucune	aucune	aucune	aucune	aucune	aucune	aucune	aucune	aucune	aucune	aucune	aucune	aucune	1	4	1	1	1	0	0	1	1	1	0	1	0	0	0	0	1	1	2	2
242	32	0	1	7	S7545	0	1	0.146341463	1	0.2	aucune	aucune	aucune	aucune	aucune	aucune	aucune	aucune	aucune	aucune	aucune	aucune	aucune	aucune	aucune	aucune	aucune	aucune	aucune	1	2	1	0	0	0	0	0	0	0	0	1	0	0	1	0	0	1	2	2
243	30	0	1	6	9501	0	0.854700855	0.23255814	1	0.1	aucune	aucune	aucune	aucune	aucune	aucune	aucune	aucune	aucune	aucune	aucune	aucune	aucune	aucune	aucune	aucune	aucune	aucune	aucune	1	1	1	1	1	0	0	1	0	0	0	0	0	0	0	1	0	1	2	4
244	38	1	1	7	S7545	0	1	0.146341463	1	0.2	aucune	aucune	aucune	aucune	Consultation specialiste	aucune	aucune	aucune	aucune	raison financiere	aucune	aucune	aucune	aucune	aucune	aucune	aucune	aucune	aucune	1	2	1	0	0	0	0	0	2	0	0	1	0	0	1	1	1	0	3	2
245	24	1	1	7	S7554	0	0.613496933	0.405405405	1	0.6	Soins dentaires	aucune	aucune	aucune	Consultation specialiste	aucune	aucune	aucune	aucune	raison financiere	aucune	aucune	aucune	aucune	aucune	aucune	aucune	aucune	aucune	1	2	1	0	0	0	0	0	0	0	0	1	1	0	0	1	1	1	3	3
246	24	0	1	25	H133	0	1	0.079365079	1	0.1	aucune	aucune	aucune	aucune	aucune	aucune	aucune	aucune	aucune	aucune	aucune	aucune	aucune	aucune	aucune	aucune	aucune	aucune	aucune	1	3	1	1	1	0	1	0	1	NA	0	0	1	0	0	1	1	1	2	2
247	33	0	1	7	S7504bis	0	0.735294118	0.340909091	1	0.4	aucune	aucune	aucune	aucune	aucune	aucune	aucune	aucune	aucune	aucune	aucune	aucune	aucune	aucune	aucune	aucune	aucune	aucune	aucune	1	2	0	0	0	0	0	0	2	3	0	1	1	0	1	0	1	0	2	2
248	33	0	1	2	9401	0	0.854700855	0.40625	1	0.1	aucune	aucune	aucune	aucune	aucune	aucune	aucune	aucune	aucune	aucune	aucune	aucune	aucune	aucune	aucune	aucune	aucune	aucune	aucune	1	2	1	1	1	0	0	0	1	1	0	1	0	0	0	0	1	1	3	3
249	34	0	1	26	H59	0	1	0.192307692	1	0.1	aucune	aucune	aucune	aucune	aucune	aucune	aucune	aucune	aucune	aucune	aucune	aucune	aucune	aucune	aucune	aucune	aucune	aucune	aucune	1	1	0	0	0	0	0	1	0	2	0	1	1	0	0	0	0	0	1	1
250	34	0	1	7	S7554	0	0.613496933	0.405405405	1	0.2	aucune	aucune	aucune	aucune	aucune	aucune	aucune	aucune	aucune	aucune	aucune	aucune	aucune	aucune	aucune	aucune	aucune	aucune	aucune	1	1	0	0	0	0	0	1	0	0	0	1	0	0	1	0	1	0	3	2
251	44	1	0	26	H37	0	0.862068966	0.137931034	1	0	Soins dentaires	aucune	aucune	Consultation generaliste	aucune	aucune	aucune	aucune	aucune	aucune	aucune	aucune	aucune	aucune	temps oubli	aucune	aucune	aucune	aucune	1	2	1	1	1	0	1	1	3	2	1	0	1	0	0	1	1	1	1	1
252	36	0	0	18	H187	0	0.180505415	0.125	1	0.2	aucune	aucune	aucune	aucune	aucune	aucune	aucune	aucune	aucune	aucune	aucune	aucune	aucune	aucune	aucune	aucune	aucune	aucune	aucune	1	3	1	1	1	0	1	1	0	0	0	1	0	0	0	0	1	1	2	2
253	23	0	0	18	H41	0	0.189393939	0.5	1	0.2	aucune	aucune	aucune	aucune	aucune	aucune	aucune	aucune	aucune	aucune	aucune	aucune	aucune	aucune	aucune	aucune	aucune	aucune	aucune	1	2	1	1	1	0	1	1	1	1	1	0	1	0	0	1	1	1	3	3
254	24	0	0	3	9306	0	0.854700855	0.75	1	0.2	aucune	aucune	aucune	aucune	aucune	aucune	aucune	aucune	aucune	aucune	aucune	aucune	aucune	aucune	aucune	aucune	aucune	aucune	aucune	1	2	1	0	1	0	0	1	0	0	0	1	0	0	0	1	1	1	2	2
255	37	0	1	21	H270	0	1	0.13	1	0.2	aucune	aucune	aucune	aucune	aucune	aucune	aucune	aucune	aucune	aucune	aucune	aucune	aucune	aucune	aucune	aucune	aucune	aucune	aucune	1	1	1	1	1	0	1	1	3	1	0	1	0	1	0	0	1	0	3	3
256	40	0	0	7	S7504bis	0	0.735294118	0.340909091	1	0.1	aucune	aucune	aucune	aucune	aucune	aucune	aucune	aucune	aucune	aucune	aucune	aucune	aucune	aucune	aucune	aucune	aucune	aucune	aucune	1	1	1	0	0	0	0	1	1	0	0	0	1	0	0	1	0	1	1	1
257	36	1	1	3	9103	0	0.854700855	0.25	1	0	aucune	aucune	aucune	aucune	Consultation specialiste	aucune	aucune	aucune	aucune	raison financiere	aucune	aucune	aucune	aucune	aucune	aucune	aucune	aucune	aucune	1	2	1	1	1	0	1	1	2	1	0	0	1	1	1	0	1	0	5	4
258	27	0	0	18	H277	0	0.135317997	0.294117647	1	0.2	aucune	aucune	aucune	aucune	aucune	aucune	aucune	aucune	aucune	aucune	aucune	aucune	aucune	aucune	aucune	aucune	aucune	aucune	aucune	1	2	0	0	1	0	0	1	0	0	0	1	0	0	0	1	0	1	1	1
259	32	0	0	23	H222	0	0.086880973	0.5	1	0.3	aucune	aucune	aucune	aucune	aucune	aucune	aucune	aucune	aucune	aucune	aucune	aucune	aucune	aucune	aucune	aucune	aucune	aucune	aucune	1	2	1	1	1	0	1	1	0	0	1	0	1	0	0	0	0	0	2	2
260	32	0	0	23	H74	0	0.157977883	0.3125	1	0.1	aucune	aucune	aucune	aucune	aucune	aucune	aucune	aucune	aucune	aucune	aucune	aucune	aucune	aucune	aucune	aucune	aucune	aucune	aucune	1	2	1	0	0	0	0	1	1	1	0	1	0	0	0	0	1	1	1	1
261	26	0	0	23	H243	0	0.884955752	0.1	1	0	aucune	aucune	aucune	aucune	aucune	aucune	aucune	aucune	aucune	aucune	aucune	aucune	aucune	aucune	aucune	aucune	aucune	aucune	aucune	1	1	1	1	1	0	0	0	4	3	0	0	1	0	0	0	1	0	1	1
262	33	0	0	26	H59	0	1	0.192307692	1	0	aucune	aucune	aucune	aucune	aucune	aucune	aucune	aucune	aucune	aucune	aucune	aucune	aucune	aucune	aucune	aucune	aucune	aucune	aucune	1	1	1	0	1	1	1	1	4	3	0	0	1	0	0	1	1	1	1	1
263	22	0	1	18	H258	0	0.225225225	0.25	1	0.1	aucune	aucune	aucune	aucune	aucune	aucune	aucune	aucune	aucune	aucune	aucune	aucune	aucune	aucune	aucune	aucune	aucune	aucune	aucune	1	2	1	1	1	0	1	1	0	1	0	1	1	0	1	1	1	1	2	2
264	33	0	1	18	H326	0	0.342465753	0.09375	1	0.1	aucune	aucune	aucune	aucune	aucune	aucune	aucune	aucune	aucune	aucune	aucune	aucune	aucune	aucune	aucune	aucune	aucune	aucune	aucune	1	3	1	0	0	0	1	1	0	0	0	0	0	0	0	1	1	1	1	1
265	42	0	0	18	H219	0	0.243309002	0.16	1	0.1	aucune	aucune	aucune	aucune	aucune	aucune	aucune	aucune	aucune	aucune	aucune	aucune	aucune	aucune	aucune	aucune	aucune	aucune	aucune	1	2	0	0	1	1	1	1	0	0	0	1	0	0	0	1	1	1	1	1
266	35	0	1	7	S7504bis	0	0.735294118	0.340909091	1	0.3	aucune	aucune	aucune	aucune	aucune	aucune	aucune	aucune	aucune	aucune	aucune	aucune	aucune	aucune	aucune	aucune	aucune	aucune	aucune	1	2	1	1	0	0	1	1	4	0	0	1	1	0	1	0	0	0	3	3
267	29	0	0	18	H187	0	0.180505415	0.125	1	0.2	aucune	aucune	aucune	aucune	aucune	aucune	aucune	aucune	aucune	aucune	aucune	aucune	aucune	aucune	aucune	aucune	aucune	aucune	aucune	1	2	0	0	0	0	0	1	0	0	0	1	0	0	0	0	1	1	3	3
268	43	0	1	18	H162	0	1	0.083333333	1	0	aucune	aucune	aucune	aucune	aucune	aucune	aucune	aucune	aucune	aucune	aucune	aucune	aucune	aucune	aucune	aucune	aucune	aucune	aucune	1	2	1	1	1	0	1	1	0	1	0	0	0	0	1	0	1	1	2	2
269	40	0	0	26	H266	0	1	0.2	1	0.1	aucune	aucune	aucune	aucune	aucune	aucune	aucune	aucune	aucune	aucune	aucune	aucune	aucune	aucune	aucune	aucune	aucune	aucune	aucune	1	3	1	1	1	0	1	1	4	2	0	1	0	0	0	0	1	1	3	4
270	23	0	1	3	9105	0	0.854700855	0.714285714	1	0.1	aucune	aucune	aucune	aucune	aucune	aucune	aucune	aucune	aucune	aucune	aucune	aucune	aucune	aucune	aucune	aucune	aucune	aucune	aucune	1	4	1	1	1	0	1	1	2	NA	0	1	0	1	1	1	1	1	4	3
271	30	0	0	1	7502	0	0.854700855	0.363636364	1	0.1	aucune	aucune	aucune	aucune	aucune	aucune	aucune	aucune	aucune	aucune	aucune	aucune	aucune	aucune	aucune	aucune	aucune	aucune	aucune	1	2	1	1	1	0	0	1	1	1	0	1	0	0	0	0	1	1	2	2
272	23	1	0	13	S7504	0	0.8	0.692307692	1	0.2	Soins dentaires	aucune	Kinesitherapeute reeducation	aucune	Consultation specialiste	aucune	aucune	aucune	aucune	raison financiere	aucune	aucune	aucune	aucune	aucune	aucune	aucune	aucune	aucune	1	2	1	1	1	0	1	1	1	0	0	1	1	0	0	0	1	0	3	3
273	23	0	1	15	S9528	0	1	0.555555556	1	0.1	aucune	aucune	aucune	aucune	aucune	aucune	aucune	aucune	aucune	aucune	aucune	aucune	aucune	aucune	aucune	aucune	aucune	aucune	aucune	1	2	1	1	1	1	0	0	0	0	1	0	1	0	1	1	1	1	3	3
274	27	1	1	2	9401	0	0.854700855	0.40625	1	0.1	aucune	aucune	aucune	Consultation generaliste	aucune	aucune	aucune	aucune	aucune	aucune	aucune	aucune	aucune	aucune	temps oubli	aucune	aucune	aucune	aucune	1	3	1	0	0	0	0	1	0	0	0	1	1	1	1	0	0	0	3	3
275	39	0	NA	12	S9109	0	0.346020761	0.322580645	1	0.2	aucune	aucune	aucune	aucune	aucune	aucune	aucune	aucune	aucune	aucune	aucune	aucune	aucune	aucune	aucune	aucune	aucune	aucune	aucune	1	1	0	0	1	0	1	0	1	2	0	1	0	NA	NA	0	1	1	2	2
276	31	0	1	13	S75car1	0	0.8	0.333333333	1	0.1	aucune	aucune	aucune	aucune	aucune	aucune	aucune	aucune	aucune	aucune	aucune	aucune	aucune	aucune	aucune	aucune	aucune	aucune	aucune	1	3	1	1	1	0	0	1	2	NA	0	0	1	0	0	0	1	1	3	3
277	30	0	1	3	9303	0	0.854700855	0.129032258	1	0.1	aucune	aucune	aucune	aucune	aucune	aucune	aucune	aucune	aucune	aucune	aucune	aucune	aucune	aucune	aucune	aucune	aucune	aucune	aucune	1	2	1	1	1	0	0	1	0	3	0	1	1	0	1	0	0	0	1	1
278	40	0	1	18	H448	0	0.036075036	0.6	1	0.3	aucune	aucune	aucune	aucune	aucune	aucune	aucune	aucune	aucune	aucune	aucune	aucune	aucune	aucune	aucune	aucune	aucune	aucune	aucune	1	2	0	0	0	0	0	1	1	3	0	1	1	0	0	0	1	0	1	4
279	27	0	1	3	9303	0	0.854700855	0.129032258	1	0	aucune	aucune	aucune	aucune	aucune	aucune	aucune	aucune	aucune	aucune	aucune	aucune	aucune	aucune	aucune	aucune	aucune	aucune	aucune	1	2	1	0	1	0	0	1	1	1	0	0	1	1	1	0	1	1	3	3
280	23	0	1	6	9501	0	0.854700855	0.23255814	1	0.1	aucune	aucune	aucune	aucune	aucune	aucune	aucune	aucune	aucune	aucune	aucune	aucune	aucune	aucune	aucune	aucune	aucune	aucune	aucune	1	1	1	1	1	0	0	1	4	3	1	0	1	0	1	0	1	NA	4	4
281	27	0	1	2	9502	0	0.854700855	0.25	1	0	aucune	aucune	aucune	aucune	aucune	aucune	aucune	aucune	aucune	aucune	aucune	aucune	aucune	aucune	aucune	aucune	aucune	aucune	aucune	1	2	1	1	1	0	0	1	1	1	0	0	1	0	0	0	1	0	2	2
282	28	0	NA	22	H506	0	0.058685446	0.2	1	0.1	aucune	aucune	aucune	aucune	aucune	aucune	aucune	aucune	aucune	aucune	aucune	aucune	aucune	aucune	aucune	aucune	aucune	aucune	aucune	1	2	1	0	0	0	0	1	3	1	1	1	1	NA	NA	0	1	1	3	3
283	34	0	0	23	H233	0	0.276243094	0.416666667	1	0.3	aucune	aucune	aucune	aucune	aucune	aucune	aucune	aucune	aucune	aucune	aucune	aucune	aucune	aucune	aucune	aucune	aucune	aucune	aucune	1	3	1	0	0	0	0	1	1	3	0	0	0	0	0	0	1	1	4	4
284	30	0	0	7	S7504bis	0	0.735294118	0.340909091	1	0.1	aucune	aucune	aucune	aucune	aucune	aucune	aucune	aucune	aucune	aucune	aucune	aucune	aucune	aucune	aucune	aucune	aucune	aucune	aucune	1	2	1	0	0	0	0	0	0	0	0	1	0	0	0	0	0	0	3	3
285	30	0	1	7	S7525	0	0.367647059	0.333333333	1	0.5	aucune	aucune	aucune	aucune	aucune	aucune	aucune	aucune	aucune	aucune	aucune	aucune	aucune	aucune	aucune	aucune	aucune	aucune	aucune	1	2	0	0	0	0	0	0	0	0	0	1	0	0	0	0	0	0	1	3
286	36	0	1	7	S7504bis	0	0.735294118	0.340909091	1	0.1	aucune	aucune	aucune	aucune	aucune	aucune	aucune	aucune	aucune	aucune	aucune	aucune	aucune	aucune	aucune	aucune	aucune	aucune	aucune	1	2	1	1	1	0	0	1	0	0	0	0	1	0	0	0	1	0	2	2
287	29	0	1	15	S9528	0	1	0.555555556	1	0.1	aucune	aucune	aucune	aucune	aucune	aucune	aucune	aucune	aucune	aucune	aucune	aucune	aucune	aucune	aucune	aucune	aucune	aucune	aucune	1	1	1	0	0	0	0	0	0	0	0	1	1	0	1	0	0	0	1	2
288	34	0	0	7	S7504bis	0	0.735294118	0.340909091	1	1	aucune	aucune	aucune	aucune	aucune	aucune	aucune	aucune	aucune	aucune	aucune	aucune	aucune	aucune	aucune	aucune	aucune	aucune	aucune	0	2	0	0	0	0	0	0	4	2	0	1	1	0	0	0	1	0	3	3
289	21	1	0	7	S7504bis	0	0.735294118	0.340909091	1	1	Soins dentaires	Optique	aucune	aucune	aucune	aucune	aucune	aucune	aucune	raison financiere	aucune	aucune	aucune	aucune	temps oubli	aucune	aucune	aucune	aucune	0	2	0	0	0	0	0	0	3	0	0	1	0	0	0	0	1	0	2	3
290	38	1	1	13	S75car1	0	0.8	0.333333333	1	0	aucune	aucune	aucune	Consultation generaliste	aucune	aucune	aucune	aucune	aucune	raison financiere	aucune	aucune	aucune	aucune	aucune	aucune	aucune	aucune	aucune	1	2	1	1	1	1	1	0	2	1	1	0	1	0	0	0	1	1	3	3
291	29	0	0	24	H200	0	0.318471338	0.454545455	1	0.1	aucune	aucune	aucune	aucune	aucune	aucune	aucune	aucune	aucune	aucune	aucune	aucune	aucune	aucune	aucune	aucune	aucune	aucune	aucune	1	1	1	1	0	0	0	0	0	0	0	1	1	0	0	0	1	1	2	1
292	26	0	0	25	H49	0	0.131061599	0.5	1	0.1	aucune	aucune	aucune	aucune	aucune	aucune	aucune	aucune	aucune	aucune	aucune	aucune	aucune	aucune	aucune	aucune	aucune	aucune	aucune	1	1	1	1	0	0	0	1	1	0	0	0	0	0	0	0	1	1	3	2
293	28	0	1	26	H37	0	0.862068966	0.137931034	1	0.1	aucune	aucune	aucune	aucune	aucune	aucune	aucune	aucune	aucune	aucune	aucune	aucune	aucune	aucune	aucune	aucune	aucune	aucune	aucune	1	2	1	1	1	0	1	1	3	3	0	0	0	0	1	1	1	1	3	3
294	26	0	1	26	H154	0	0.595238095	0.277777778	1	0.1	aucune	aucune	aucune	aucune	aucune	aucune	aucune	aucune	aucune	aucune	aucune	aucune	aucune	aucune	aucune	aucune	aucune	aucune	aucune	1	1	1	0	1	1	1	1	1	2	0	0	1	0	1	0	1	1	3	2
295	27	0	1	13	S7504	0	0.8	0.692307692	1	0	aucune	aucune	aucune	aucune	aucune	aucune	aucune	aucune	aucune	aucune	aucune	aucune	aucune	aucune	aucune	aucune	aucune	aucune	aucune	1	2	1	1	1	1	1	0	0	0	1	0	1	0	1	0	1	0	2	3
296	25	0	0	4	9402	0	0.854700855	0.272727273	1	0.1	aucune	aucune	aucune	aucune	aucune	aucune	aucune	aucune	aucune	aucune	aucune	aucune	aucune	aucune	aucune	aucune	aucune	aucune	aucune	1	2	1	1	1	0	0	1	0	0	0	0	1	0	0	0	0	0	2	2
297	25	0	1	6	9501	0	0.854700855	0.23255814	1	0.1	aucune	aucune	aucune	aucune	aucune	aucune	aucune	aucune	aucune	aucune	aucune	aucune	aucune	aucune	aucune	aucune	aucune	aucune	aucune	1	2	1	1	1	0	0	1	0	2	0	0	1	0	0	0	1	NA	2	3
298	32	0	0	6	9501	0	0.854700855	0.23255814	1	0	aucune	aucune	aucune	aucune	aucune	aucune	aucune	aucune	aucune	aucune	aucune	aucune	aucune	aucune	aucune	aucune	aucune	aucune	aucune	1	2	1	1	1	0	0	1	1	1	0	0	1	0	0	0	1	1	3	3
299	35	0	1	25	H81	0	1	0.181818182	1	0	aucune	aucune	aucune	aucune	aucune	aucune	aucune	aucune	aucune	aucune	aucune	aucune	aucune	aucune	aucune	aucune	aucune	aucune	aucune	1	2	1	1	1	0	0	1	0	0	0	0	1	0	1	0	0	0	4	5
300	39	1	1	2	9502	0	0.854700855	0.25	1	0	aucune	aucune	aucune	aucune	aucune	aucune	Analyses de laboratoires	aucune	aucune	aucune	aucune	aucune	aucune	aucune	temps oubli	aucune	aucune	aucune	aucune	1	2	1	1	1	0	0	1	1	1	0	0	1	0	1	0	0	0	2	1
301	31	0	0	26	H95	0	1	0.057142857	1	0.1	aucune	aucune	aucune	aucune	aucune	aucune	aucune	aucune	aucune	aucune	aucune	aucune	aucune	aucune	aucune	aucune	aucune	aucune	aucune	1	1	1	0	0	0	0	1	1	2	0	1	0	0	0	0	1	0	3	2
302	26	0	0	23	H243	0	0.884955752	0.1	1	0.2	aucune	aucune	aucune	aucune	aucune	aucune	aucune	aucune	aucune	aucune	aucune	aucune	aucune	aucune	aucune	aucune	aucune	aucune	aucune	1	2	1	1	1	0	1	1	4	3	0	1	0	0	0	0	1	1	2	2
303	39	1	0	26	N119	0	0.763358779	0.1875	1	0.2	Soins dentaires	aucune	aucune	aucune	Consultation specialiste	aucune	aucune	aucune	aucune	raison financiere	aucune	aucune	aucune	aucune	aucune	aucune	aucune	aucune	aucune	1	2	1	1	1	1	1	1	4	3	0	1	1	0	0	0	1	1	3	2
304	35	0	1	15	S9528	0	1	0.555555556	1	0.1	aucune	aucune	aucune	aucune	aucune	aucune	aucune	aucune	aucune	aucune	aucune	aucune	aucune	aucune	aucune	aucune	aucune	aucune	aucune	1	2	0	0	0	0	0	0	4	1	0	1	0	0	1	0	1	1	2	2
305	40	0	1	3	9105	0	0.854700855	0.714285714	1	0	aucune	aucune	aucune	aucune	aucune	aucune	aucune	aucune	aucune	aucune	aucune	aucune	aucune	aucune	aucune	aucune	aucune	aucune	aucune	1	2	1	1	1	0	0	1	0	0	0	0	0	0	0	0	1	NA	1	1
306	33	0	0	2	9106	0	0.854700855	0.235294118	1	0	aucune	aucune	aucune	aucune	aucune	aucune	aucune	aucune	aucune	aucune	aucune	aucune	aucune	aucune	aucune	aucune	aucune	aucune	aucune	1	2	1	1	1	0	0	1	0	0	0	0	1	0	0	0	1	1	3	2
307	28	0	1	7	S7554	0	0.613496933	0.405405405	1	0.1	aucune	aucune	aucune	aucune	aucune	aucune	aucune	aucune	aucune	aucune	aucune	aucune	aucune	aucune	aucune	aucune	aucune	aucune	aucune	1	2	1	0	0	1	0	1	0	0	0	1	1	0	0	0	0	0	5	5
308	25	0	1	7	S7554	0	0.613496933	0.405405405	1	0.3	aucune	aucune	aucune	aucune	aucune	aucune	aucune	aucune	aucune	aucune	aucune	aucune	aucune	aucune	aucune	aucune	aucune	aucune	aucune	1	2	1	0	1	0	0	0	0	0	0	1	1	0	1	0	1	NA	2	3
309	31	1	0	17	S9532	0	1	0.5	1	0.2	Soins dentaires	aucune	aucune	aucune	aucune	aucune	aucune	aucune	aucune	aucune	aucune	aucune	aucune	aucune	aucune	aucune	aucune	aucune	aucune	1	3	1	1	0	0	0	0	3	1	0	1	0	0	0	0	0	0	2	2
310	23	1	1	13	S75car1	0	0.8	0.333333333	1	0.1	aucune	aucune	aucune	Consultation generaliste	aucune	aucune	aucune	aucune	aucune	aucune	aucune	aucune	aucune	attends que ca aille mieux	aucune	aucune	aucune	aucune	aucune	1	2	1	1	1	0	0	1	2	1	0	1	0	0	0	0	1	1	2	2
311	32	0	1	2	9106	0	0.854700855	0.235294118	1	0.1	aucune	aucune	aucune	aucune	aucune	aucune	aucune	aucune	aucune	aucune	aucune	aucune	aucune	aucune	aucune	aucune	aucune	aucune	aucune	1	2	1	0	1	0	0	1	0	0	0	1	1	1	0	0	1	NA	1	1
312	31	0	1	22	H311	0	1	0.119402985	1	0.2	aucune	aucune	aucune	aucune	aucune	aucune	aucune	aucune	aucune	aucune	aucune	aucune	aucune	aucune	aucune	aucune	aucune	aucune	aucune	1	3	1	0	0	0	0	1	2	0	0	1	1	1	1	0	1	0	2	2
313	26	0	1	13	S75car1	0	0.8	0.333333333	1	0.1	aucune	aucune	aucune	aucune	aucune	aucune	aucune	aucune	aucune	aucune	aucune	aucune	aucune	aucune	aucune	aucune	aucune	aucune	aucune	1	4	1	1	1	0	1	1	0	0	0	0	1	0	1	1	1	1	1	1
314	29	0	0	13	S75car1	0	0.8	0.333333333	1	0.1	aucune	aucune	aucune	aucune	aucune	aucune	aucune	aucune	aucune	aucune	aucune	aucune	aucune	aucune	aucune	aucune	aucune	aucune	aucune	1	1	1	1	1	0	0	0	2	1	0	0	1	0	0	0	1	0	3	5
315	25	0	0	15	S7725	0	0.4	0.40625	1	0.1	aucune	aucune	aucune	aucune	aucune	aucune	aucune	aucune	aucune	aucune	aucune	aucune	aucune	aucune	aucune	aucune	aucune	aucune	aucune	1	2	1	0	0	0	0	1	1	1	0	0	1	0	0	0	1	1	3	3
316	41	0	1	23	H262	0	0.3003003	0.357142857	1	0.1	aucune	aucune	aucune	aucune	aucune	aucune	aucune	aucune	aucune	aucune	aucune	aucune	aucune	aucune	aucune	aucune	aucune	aucune	aucune	1	2	1	1	1	0	1	0	1	1	0	1	1	0	1	0	1	1	3	3
317	27	0	1	1	7503	0	0.854700855	0.163265306	1	0.1	aucune	aucune	aucune	aucune	aucune	aucune	aucune	aucune	aucune	aucune	aucune	aucune	aucune	aucune	aucune	aucune	aucune	aucune	aucune	1	3	1	1	1	0	0	1	1	0	0	0	1	0	0	0	1	0	2	2
318	33	1	1	15	S7725	0	0.4	0.40625	1	1	Soins dentaires	aucune	aucune	aucune	Consultation specialiste	aucune	aucune	aucune	aucune	aucune	aucune	aucune	peur consulter	aucune	aucune	aucune	aucune	aucune	aucune	0	2	1	0	0	0	0	0	1	1	0	1	1	1	1	0	1	0	2	2
319	32	0	0	23	H544	0	0.023255814	0.666666667	1	0.1	aucune	aucune	aucune	aucune	aucune	aucune	aucune	aucune	aucune	aucune	aucune	aucune	aucune	aucune	aucune	aucune	aucune	aucune	aucune	1	4	0	1	1	0	1	1	1	1	0	0	1	0	0	0	1	1	2	2
320	24	0	0	25	H116	0	0.632911392	0.081081081	1	0.1	aucune	aucune	aucune	aucune	aucune	aucune	aucune	aucune	aucune	aucune	aucune	aucune	aucune	aucune	aucune	aucune	aucune	aucune	aucune	1	4	1	1	1	0	1	1	2	1	0	1	1	0	0	0	0	NA	2	2
321	20	0	0	23	H284	0	0.763358779	0.114285714	1	0.1	aucune	aucune	aucune	aucune	aucune	aucune	aucune	aucune	aucune	aucune	aucune	aucune	aucune	aucune	aucune	aucune	aucune	aucune	aucune	1	2	1	1	1	0	1	1	2	1	1	1	1	0	0	0	1	NA	2	2
322	34	0	0	26	H87	0	0.699300699	0.222222222	1	1	aucune	aucune	aucune	aucune	aucune	aucune	aucune	aucune	aucune	aucune	aucune	aucune	aucune	aucune	aucune	aucune	aucune	aucune	aucune	0	1	1	0	0	0	0	0	4	3	0	0	1	0	0	0	0	0	1	1
323	33	1	NA	21	H519	0	0.295857988	0.285714286	1	0	aucune	aucune	aucune	aucune	Consultation specialiste	aucune	aucune	aucune	aucune	raison financiere	aucune	aucune	aucune	aucune	aucune	aucune	aucune	aucune	aucune	1	2	1	1	1	1	0	1	1	0	0	0	1	NA	NA	1	1	1	3	3
324	28	0	1	4	7705	0	0.854700855	0.75	1	0.1	aucune	aucune	aucune	aucune	aucune	aucune	aucune	aucune	aucune	aucune	aucune	aucune	aucune	aucune	aucune	aucune	aucune	aucune	aucune	1	1	1	0	1	0	0	0	0	2	0	0	1	1	1	0	1	0	3	1
325	39	0	1	6	7802	0	0.854700855	0.428571429	1	0.1	aucune	aucune	aucune	aucune	aucune	aucune	aucune	aucune	aucune	aucune	aucune	aucune	aucune	aucune	aucune	aucune	aucune	aucune	aucune	1	2	1	1	1	0	0	0	4	2	0	1	0	0	1	0	1	1	4	4
326	19	0	1	15	S7725	0	0.4	0.40625	1	0.1	aucune	aucune	aucune	aucune	aucune	aucune	aucune	aucune	aucune	aucune	aucune	aucune	aucune	aucune	aucune	aucune	aucune	aucune	aucune	1	2	1	1	1	0	0	0	0	1	1	1	1	0	1	0	0	0	1	1
327	31	1	1	15	S9528	0	1	0.555555556	1	0.1	aucune	aucune	aucune	Consultation generaliste	aucune	aucune	aucune	aucune	aucune	aucune	aucune	aucune	aucune	aucune	temps oubli	aucune	aucune	aucune	aucune	1	2	0	0	0	0	0	0	1	0	1	1	1	0	0	0	0	0	2	2
328	38	1	1	7	S7504bis	0	0.735294118	0.340909091	1	0.1	aucune	aucune	aucune	aucune	aucune	aucune	aucune	Pharmacie medicaments	aucune	aucune	aucune	aucune	aucune	aucune	aucune	aucune	aucune	aucune	n aime pas le medecin ou medic	1	2	1	0	0	0	0	0	0	0	0	1	1	0	0	0	1	0	2	2
329	29	0	1	7	S7504bis	0	0.735294118	0.340909091	1	0.1	aucune	aucune	aucune	aucune	aucune	aucune	aucune	aucune	aucune	aucune	aucune	aucune	aucune	aucune	aucune	aucune	aucune	aucune	aucune	1	3	1	0	0	0	0	1	0	0	0	1	1	0	0	0	0	0	2	2
330	24	1	0	7	S7504bis	0	0.735294118	0.340909091	1	1	Soins dentaires	aucune	aucune	Consultation generaliste	aucune	aucune	aucune	aucune	aucune	aucune	delai attente	aucune	aucune	aucune	aucune	aucune	aucune	aucune	aucune	0	2	0	0	0	0	0	0	2	0	1	0	1	0	0	0	0	0	3	3
331	36	1	1	6	9505	0	0.854700855	0.444444444	1	0	aucune	Optique	aucune	aucune	aucune	aucune	aucune	aucune	aucune	aucune	aucune	aucune	aucune	aucune	aucune	aucune	aucune	aucune	aucune	1	2	1	0	1	0	0	1	0	0	0	0	1	1	1	0	1	1	4	3
332	33	0	1	4	7705	0	0.854700855	0.75	1	0.1	aucune	aucune	aucune	aucune	aucune	aucune	aucune	aucune	aucune	aucune	aucune	aucune	aucune	aucune	aucune	aucune	aucune	aucune	aucune	1	2	1	0	1	0	0	1	1	3	0	1	0	0	0	0	1	1	2	2
333	34	1	1	6	9501	0	0.854700855	0.23255814	1	0	aucune	aucune	aucune	Consultation generaliste	aucune	aucune	aucune	aucune	aucune	aucune	aucune	aucune	aucune	aucune	temps oubli	aucune	aucune	aucune	aucune	1	2	1	1	1	0	0	0	4	3	1	0	1	1	0	0	1	1	2	3
334	24	1	1	6	7802	0	0.854700855	0.428571429	1	0.1	aucune	aucune	aucune	aucune	aucune	aucune	aucune	aucune	Autres	raison financiere	aucune	aucune	aucune	aucune	aucune	aucune	aucune	aucune	aucune	1	1	1	1	1	0	0	0	4	2	0	1	0	0	1	0	1	1	1	2
335	26	0	1	6	9501	0	0.854700855	0.23255814	1	0.1	aucune	aucune	aucune	aucune	aucune	aucune	aucune	aucune	aucune	aucune	aucune	aucune	aucune	aucune	aucune	aucune	aucune	aucune	aucune	1	2	1	0	1	0	0	0	3	2	0	0	0	0	0	0	1	1	2	1
336	42	0	0	7	S7549	0	1	0.171428571	1	0.2	aucune	aucune	aucune	aucune	aucune	aucune	aucune	aucune	aucune	aucune	aucune	aucune	aucune	aucune	aucune	aucune	aucune	aucune	aucune	1	2	0	0	1	0	0	0	0	0	NA	1	0	0	0	0	0	0	2	1
337	26	0	1	17	S9532	0	1	0.5	1	0.4	aucune	aucune	aucune	aucune	aucune	aucune	aucune	aucune	aucune	aucune	aucune	aucune	aucune	aucune	aucune	aucune	aucune	aucune	aucune	1	2	1	0	1	0	0	1	3	2	NA	1	0	0	1	0	0	0	3	3
338	26	0	1	3	7806	0	0.854700855	0.333333333	1	0	aucune	aucune	aucune	aucune	aucune	aucune	aucune	aucune	aucune	aucune	aucune	aucune	aucune	aucune	aucune	aucune	aucune	aucune	aucune	1	2	1	1	1	1	0	0	2	1	1	0	1	1	1	0	1	1	3	3
339	38	1	1	7	S7549	0	1	0.171428571	1	0.1	aucune	Optique	aucune	aucune	aucune	aucune	aucune	aucune	Autres	aucune	aucune	aucune	aucune	aucune	aucune	aucune	aucune	aucune	n aime pas le medecin ou medic	1	2	1	0	0	0	0	0	0	0	0	0	1	0	1	0	0	0	2	3
340	23	1	1	23	H285	0	0.205338809	0.142857143	1	1	Soins dentaires	aucune	aucune	aucune	aucune	aucune	aucune	aucune	aucune	raison financiere	aucune	aucune	aucune	aucune	aucune	aucune	aucune	aucune	aucune	0	2	0	0	0	0	0	0	1	0	0	0	1	0	0	0	1	1	2	3
341	41	1	1	7	S7504bis	0	0.735294118	0.340909091	1	0.2	aucune	aucune	aucune	aucune	aucune	Imagerie	aucune	aucune	aucune	aucune	aucune	aucune	aucune	aucune	aucune	aucune	aucune	fatigue grossesse	aucune	1	3	1	0	0	0	0	0	0	0	0	1	0	0	1	0	1	0	3	4
342	26	0	0	7	S7549	0	1	0.171428571	1	0.1	aucune	aucune	aucune	aucune	aucune	aucune	aucune	aucune	aucune	aucune	aucune	aucune	aucune	aucune	aucune	aucune	aucune	aucune	aucune	1	1	1	1	1	0	0	0	0	1	0	0	0	0	0	0	0	0	2	3
343	31	0	0	26	H269	0	1	0.222222222	1	0.1	aucune	aucune	aucune	aucune	aucune	aucune	aucune	aucune	aucune	aucune	aucune	aucune	aucune	aucune	aucune	aucune	aucune	aucune	aucune	1	2	1	0	0	0	0	1	1	1	0	1	0	0	0	0	1	0	3	3
344	24	0	1	23	H74	0	0.157977883	0.3125	1	0.2	aucune	aucune	aucune	aucune	aucune	aucune	aucune	aucune	aucune	aucune	aucune	aucune	aucune	aucune	aucune	aucune	aucune	aucune	aucune	1	2	1	1	1	0	1	1	1	1	0	1	1	0	0	0	0	NA	3	3
345	33	0	0	12	S9109	0	0.346020761	0.322580645	1	0.5	aucune	aucune	aucune	aucune	aucune	aucune	aucune	aucune	aucune	aucune	aucune	aucune	aucune	aucune	aucune	aucune	aucune	aucune	aucune	1	2	1	0	0	0	1	0	1	1	0	1	0	0	0	0	0	0	2	2
346	33	0	0	22	H310	0	1	0.118644068	1	0.2	aucune	aucune	aucune	aucune	aucune	aucune	aucune	aucune	aucune	aucune	aucune	aucune	aucune	aucune	aucune	aucune	aucune	aucune	aucune	1	1	0	1	1	0	1	0	1	1	0	1	0	0	0	1	1	NA	2	2
347	38	0	0	23	N124	0	0.45045045	0.14	1	0.1	aucune	aucune	aucune	aucune	aucune	aucune	aucune	aucune	aucune	aucune	aucune	aucune	aucune	aucune	aucune	aucune	aucune	aucune	aucune	1	4	1	1	1	1	1	1	3	NA	1	0	1	0	0	1	1	0	5	5
348	23	0	0	21	H488	0	0.128534704	0.142857143	1	0.7	aucune	aucune	aucune	aucune	aucune	aucune	aucune	aucune	aucune	aucune	aucune	aucune	aucune	aucune	aucune	aucune	aucune	aucune	aucune	1	4	1	1	1	1	1	1	2	1	1	0	1	0	0	1	0	0	2	2
349	30	0	1	23	H320	0	0.649350649	0.148148148	1	0.2	aucune	aucune	aucune	aucune	aucune	aucune	aucune	aucune	aucune	aucune	aucune	aucune	aucune	aucune	aucune	aucune	aucune	aucune	aucune	1	3	1	1	1	0	1	1	2	1	0	1	0	0	0	0	0	0	1	1
350	35	1	0	14	S9310	0	0.485436893	0.277777778	1	0.1	aucune	aucune	aucune	aucune	Consultation specialiste	aucune	aucune	aucune	aucune	aucune	aucune	aucune	aucune	aucune	temps oubli	aucune	aucune	aucune	aucune	1	4	1	1	1	0	1	1	1	1	0	0	1	0	0	1	1	1	5	5
351	24	0	0	26	H87	0	0.699300699	0.222222222	1	0.1	aucune	aucune	aucune	aucune	aucune	aucune	aucune	aucune	aucune	aucune	aucune	aucune	aucune	aucune	aucune	aucune	aucune	aucune	aucune	1	2	1	1	1	0	1	1	3	2	0	0	1	0	0	0	1	1	3	3
352	28	1	1	26	H294	0	0.288184438	0.066666667	1	0.1	Soins dentaires	aucune	aucune	Consultation generaliste	aucune	aucune	aucune	aucune	Autres	raison financiere	aucune	aucune	aucune	aucune	aucune	aucune	aucune	aucune	aucune	1	2	1	1	1	0	0	1	0	0	0	1	1	0	1	0	0	1	5	5
353	27	0	1	7	S7504bis	0	0.735294118	0.340909091	1	0.2	aucune	aucune	aucune	aucune	aucune	aucune	aucune	aucune	aucune	aucune	aucune	aucune	aucune	aucune	aucune	aucune	aucune	aucune	aucune	1	NA	1	1	1	0	1	0	1	1	0	1	1	0	1	0	1	0	3	3
354	26	0	0	5	7703	0	0.854700855	1	1	0.1	aucune	aucune	aucune	aucune	aucune	aucune	aucune	aucune	aucune	aucune	aucune	aucune	aucune	aucune	aucune	aucune	aucune	aucune	aucune	1	2	1	1	1	0	0	1	1	1	0	0	1	0	0	0	0	1	3	2
355	21	0	1	7	S7570	0	0.289017341	0.625	1	0.2	aucune	aucune	aucune	aucune	aucune	aucune	aucune	aucune	aucune	aucune	aucune	aucune	aucune	aucune	aucune	aucune	aucune	aucune	aucune	1	2	1	0	1	0	0	0	0	0	0	1	1	1	1	1	1	NA	3	3
356	23	0	1	6	9501	0	0.854700855	0.23255814	1	0	aucune	aucune	aucune	aucune	aucune	aucune	aucune	aucune	aucune	aucune	aucune	aucune	aucune	aucune	aucune	aucune	aucune	aucune	aucune	1	1	1	1	1	0	0	0	0	0	1	0	1	0	0	0	1	1	2	2
357	31	0	1	12	S7701	0	0.308641975	0.368421053	1	0.3	aucune	aucune	aucune	aucune	aucune	aucune	aucune	aucune	aucune	aucune	aucune	aucune	aucune	aucune	aucune	aucune	aucune	aucune	aucune	1	1	1	0	0	0	0	0	1	3	0	1	0	0	1	0	1	0	2	3
358	21	0	1	15	S7725	0	0.4	0.40625	1	0.5	aucune	aucune	aucune	aucune	aucune	aucune	aucune	aucune	aucune	aucune	aucune	aucune	aucune	aucune	aucune	aucune	aucune	aucune	aucune	1	2	0	0	0	0	0	0	1	3	0	1	1	0	1	0	1	0	1	2
359	31	0	1	12	S7701	0	0.308641975	0.368421053	1	0.1	aucune	aucune	aucune	aucune	aucune	aucune	aucune	aucune	aucune	aucune	aucune	aucune	aucune	aucune	aucune	aucune	aucune	aucune	aucune	1	NA	1	1	1	0	0	1	4	2	0	1	0	1	1	0	0	0	3	3
360	28	0	0	6	9102	0	0.854700855	0.230769231	1	0.1	aucune	aucune	aucune	aucune	aucune	aucune	aucune	aucune	aucune	aucune	aucune	aucune	aucune	aucune	aucune	aucune	aucune	aucune	aucune	1	2	1	1	1	0	0	1	0	0	0	0	0	0	0	1	1	1	1	3
361	39	0	1	1	7503	0	0.854700855	0.163265306	1	0.1	aucune	aucune	aucune	aucune	aucune	aucune	aucune	aucune	aucune	aucune	aucune	aucune	aucune	aucune	aucune	aucune	aucune	aucune	aucune	1	2	1	1	1	0	0	0	0	0	0	1	0	0	1	0	0	1	3	3
362	33	1	1	5	9101	0	0.854700855	1	1	0	aucune	Optique	Kinesitherapeute reeducation	aucune	Consultation specialiste	aucune	aucune	aucune	aucune	aucune	aucune	aucune	aucune	attends que ca aille mieux	aucune	ne savait pas ou	aucune	aucune	aucune	1	2	1	0	1	0	0	1	1	2	0	0	1	0	1	0	1	1	3	2
363	32	0	1	7	S7549	0	1	0.171428571	1	0.1	aucune	aucune	aucune	aucune	aucune	aucune	aucune	aucune	aucune	aucune	aucune	aucune	aucune	aucune	aucune	aucune	aucune	aucune	aucune	1	2	1	0	0	0	0	0	0	0	0	1	0	0	0	0	1	1	2	2
364	30	0	1	12	S7701	0	0.308641975	0.368421053	1	0.1	aucune	aucune	aucune	aucune	aucune	aucune	aucune	aucune	aucune	aucune	aucune	aucune	aucune	aucune	aucune	aucune	aucune	aucune	aucune	1	2	1	0	0	0	0	1	4	3	0	1	0	1	0	0	1	0	2	2
365	39	1	1	7	S7549	0	1	0.171428571	1	0.2	aucune	aucune	aucune	Consultation generaliste	Consultation specialiste	aucune	aucune	aucune	aucune	aucune	aucune	aucune	aucune	aucune	temps oubli	aucune	aucune	aucune	aucune	1	2	0	0	1	0	0	1	1	0	0	1	0	0	0	0	1	1	2	2
366	28	1	1	13	S7504	0	0.8	0.692307692	1	0	aucune	aucune	aucune	Consultation generaliste	aucune	aucune	aucune	aucune	aucune	raison financiere	aucune	aucune	aucune	aucune	aucune	aucune	aucune	aucune	aucune	1	2	1	1	1	0	0	0	0	0	1	0	1	1	0	0	1	1	3	4
367	40	1	1	5	7703	0	0.854700855	1	1	0.1	aucune	aucune	Kinesitherapeute reeducation	aucune	aucune	aucune	aucune	aucune	aucune	aucune	aucune	aucune	aucune	aucune	aucune	aucune	aucune	aucune	n aime pas le medecin ou medic	1	2	0	0	1	0	0	1	1	2	0	0	0	1	0	0	1	1	3	2
368	44	0	0	25	H201	0	0.578034682	0.230769231	1	0.1	aucune	aucune	aucune	aucune	aucune	aucune	aucune	aucune	aucune	aucune	aucune	aucune	aucune	aucune	aucune	aucune	aucune	aucune	aucune	1	2	1	1	0	0	0	0	0	0	0	1	0	0	0	0	1	0	2	2
369	36	0	0	14	S9420	0	0.316455696	0.19047619	1	0.4	aucune	aucune	aucune	aucune	aucune	aucune	aucune	aucune	aucune	aucune	aucune	aucune	aucune	aucune	aucune	aucune	aucune	aucune	aucune	1	2	0	0	1	0	0	1	0	0	0	1	1	0	0	0	1	0	1	1
370	36	1	1	6	7706	1	0.854700855	0.083333333	1	0.1	aucune	aucune	aucune	aucune	Consultation specialiste	aucune	aucune	aucune	aucune	aucune	aucune	aucune	aucune	aucune	temps oubli	aucune	aucune	aucune	aucune	1	2	1	0	1	0	0	1	1	1	0	1	0	0	1	0	1	1	2	2
371	24	1	0	12	S9109	0	0.346020761	0.322580645	1	0.4	Soins dentaires	Optique	aucune	aucune	aucune	aucune	aucune	aucune	aucune	raison financiere	aucune	aucune	aucune	aucune	aucune	aucune	aucune	aucune	aucune	1	2	1	1	0	0	0	1	2	3	0	1	1	0	0	0	1	1	3	3
372	25	1	1	23	N124	1	0.45045045	0.181818182	1	0.1	Soins dentaires	aucune	aucune	aucune	aucune	aucune	aucune	aucune	aucune	raison financiere	aucune	aucune	aucune	aucune	aucune	aucune	aucune	aucune	aucune	1	2	1	1	1	1	1	1	1	2	0	1	1	0	1	1	1	0	2	2
373	32	1	1	16	S7811	0	0.362318841	0.3	1	0.3	Soins dentaires	aucune	aucune	aucune	aucune	aucune	aucune	aucune	aucune	raison financiere	aucune	aucune	aucune	aucune	aucune	aucune	aucune	aucune	aucune	1	2	1	1	1	0	1	0	0	0	0	1	0	0	1	0	0	0	2	2
374	21	0	1	3	9301	0	0.854700855	0.225	1	0.1	aucune	aucune	aucune	aucune	aucune	aucune	aucune	aucune	aucune	aucune	aucune	aucune	aucune	aucune	aucune	aucune	aucune	aucune	aucune	1	2	1	0	1	0	0	0	3	2	1	0	1	1	0	0	1	0	1	2
375	31	1	1	26	N119	0	0.763358779	0.1875	1	0.1	aucune	aucune	aucune	aucune	Consultation specialiste	aucune	aucune	aucune	aucune	raison financiere	aucune	aucune	aucune	aucune	aucune	aucune	aucune	aucune	aucune	1	1	1	0	1	0	0	1	3	2	0	0	1	0	1	0	1	1	2	2
376	27	0	1	21	H146	0	0.35971223	0.208333333	1	0	aucune	aucune	aucune	aucune	aucune	aucune	aucune	aucune	aucune	aucune	aucune	aucune	aucune	aucune	aucune	aucune	aucune	aucune	aucune	1	2	1	1	1	0	1	0	4	0	1	0	1	0	1	1	1	1	1	1
377	37	0	1	1	7503	0	0.854700855	0.163265306	1	0	aucune	aucune	aucune	aucune	aucune	aucune	aucune	aucune	aucune	aucune	aucune	aucune	aucune	aucune	aucune	aucune	aucune	aucune	aucune	1	3	1	1	1	0	0	1	0	0	1	0	1	1	1	0	1	0	3	3
378	32	0	0	15	S7725	0	0.4	0.40625	1	0.3	aucune	aucune	aucune	aucune	aucune	aucune	aucune	aucune	aucune	aucune	aucune	aucune	aucune	aucune	aucune	aucune	aucune	aucune	aucune	1	3	1	0	0	0	0	1	2	3	0	1	1	0	0	0	1	1	2	3
379	35	1	1	23	H233	0	0.276243094	0.416666667	1	0.1	Soins dentaires	aucune	aucune	aucune	aucune	Imagerie	aucune	aucune	aucune	raison financiere	aucune	aucune	aucune	aucune	aucune	aucune	aucune	aucune	aucune	1	3	1	0	0	0	0	1	1	0	0	1	1	0	0	1	1	1	2	2
380	32	0	0	2	9502	0	0.854700855	0.25	1	0.1	aucune	aucune	aucune	aucune	aucune	aucune	aucune	aucune	aucune	aucune	aucune	aucune	aucune	aucune	aucune	aucune	aucune	aucune	aucune	1	2	1	1	1	0	0	0	0	0	0	0	1	0	0	0	1	1	1	1
381	35	1	1	26	CG20	0	0.123304562	0.1	1	1	Soins dentaires	Optique	aucune	aucune	Consultation specialiste	aucune	aucune	aucune	aucune	raison financiere	aucune	aucune	aucune	aucune	aucune	aucune	aucune	aucune	aucune	0	1	0	0	0	0	0	0	0	3	0	0	1	0	1	0	1	0	2	3
382	35	0	1	12	S9109	0	0.346020761	0.322580645	1	0.1	aucune	aucune	aucune	aucune	aucune	aucune	aucune	aucune	aucune	aucune	aucune	aucune	aucune	aucune	aucune	aucune	aucune	aucune	aucune	1	2	1	1	1	0	1	0	1	1	0	1	0	0	1	0	0	0	3	3
383	26	1	1	26	H533	0	0.37037037	0.333333333	1	0.1	Soins dentaires	aucune	aucune	aucune	aucune	aucune	aucune	aucune	aucune	raison financiere	aucune	aucune	aucune	aucune	aucune	aucune	aucune	aucune	aucune	1	1	1	1	1	0	0	1	4	3	1	0	1	0	1	0	1	1	2	3
384	25	0	1	15	S9527	0	1	0.375	1	1	aucune	aucune	aucune	aucune	aucune	aucune	aucune	aucune	aucune	aucune	aucune	aucune	aucune	aucune	aucune	aucune	aucune	aucune	aucune	0	3	1	1	0	0	0	0	0	0	NA	1	1	0	0	1	1	1	3	2
385	27	0	1	26	H95	0	1	0.057142857	1	0.1	aucune	aucune	aucune	aucune	aucune	aucune	aucune	aucune	aucune	aucune	aucune	aucune	aucune	aucune	aucune	aucune	aucune	aucune	aucune	1	2	1	1	1	1	1	0	1	1	1	0	1	0	1	0	1	1	2	3
386	20	1	0	15	nouv18	0	1	1	1	1	aucune	aucune	aucune	aucune	Consultation specialiste	aucune	aucune	aucune	aucune	raison financiere	aucune	aucune	aucune	aucune	aucune	aucune	aucune	aucune	aucune	0	2	1	0	0	0	0	0	3	1	0	0	1	0	0	0	1	1	2	1
387	31	0	1	26	N119	0	0.763358779	0.1875	1	0.3	aucune	aucune	aucune	aucune	aucune	aucune	aucune	aucune	aucune	aucune	aucune	aucune	aucune	aucune	aucune	aucune	aucune	aucune	aucune	1	4	1	1	1	0	1	1	4	2	0	0	1	0	1	0	0	0	3	3
388	30	0	1	26	N119	0	0.763358779	0.1875	1	0.2	aucune	aucune	aucune	aucune	aucune	aucune	aucune	aucune	aucune	aucune	aucune	aucune	aucune	aucune	aucune	aucune	aucune	aucune	aucune	1	3	1	1	1	0	1	0	3	2	0	1	1	0	0	0	0	0	2	2
389	38	0	0	12	S9109	0	0.346020761	0.322580645	1	0.1	aucune	aucune	aucune	aucune	aucune	aucune	aucune	aucune	aucune	aucune	aucune	aucune	aucune	aucune	aucune	aucune	aucune	aucune	aucune	1	2	1	0	0	0	0	1	0	0	0	1	0	0	0	0	1	1	2	3
390	30	0	1	6	9505	0	0.854700855	0.444444444	1	0	aucune	aucune	aucune	aucune	aucune	aucune	aucune	aucune	aucune	aucune	aucune	aucune	aucune	aucune	aucune	aucune	aucune	aucune	aucune	1	1	1	1	1	0	0	0	0	NA	1	0	1	0	0	0	1	1	3	4
391	30	0	1	15	S9527	0	1	0.375	1	0.2	aucune	aucune	aucune	aucune	aucune	aucune	aucune	aucune	aucune	aucune	aucune	aucune	aucune	aucune	aucune	aucune	aucune	aucune	aucune	1	2	1	0	0	0	0	1	0	0	0	1	0	1	0	0	0	0	3	1
392	28	0	1	21	H31	0	0.709219858	0.066666667	1	0.1	aucune	aucune	aucune	aucune	aucune	aucune	aucune	aucune	aucune	aucune	aucune	aucune	aucune	aucune	aucune	aucune	aucune	aucune	aucune	1	2	1	0	0	0	0	1	2	1	1	0	1	0	0	0	1	1	2	2
393	26	0	0	10	S9102	0	0.221238938	0.25	1	0.1	aucune	aucune	aucune	aucune	aucune	aucune	aucune	aucune	aucune	aucune	aucune	aucune	aucune	aucune	aucune	aucune	aucune	aucune	aucune	1	2	1	0	0	0	1	1	3	3	0	1	1	0	0	1	0	0	1	1
394	33	0	1	6	9505	0	0.854700855	0.444444444	1	0.1	aucune	aucune	aucune	aucune	aucune	aucune	aucune	aucune	aucune	aucune	aucune	aucune	aucune	aucune	aucune	aucune	aucune	aucune	aucune	1	1	1	1	1	0	0	0	1	2	0	1	0	0	0	0	0	1	2	2
395	22	1	1	26	N119	0	0.763358779	0.1875	1	0.1	aucune	aucune	aucune	aucune	Consultation specialiste	aucune	aucune	aucune	aucune	aucune	aucune	aucune	aucune	aucune	temps oubli	aucune	aucune	aucune	aucune	1	3	1	1	1	0	1	1	4	2	1	0	1	0	0	1	1	1	2	3
396	34	1	0	26	N70	0	0.740740741	0.307692308	1	0.1	aucune	aucune	aucune	aucune	Consultation specialiste	aucune	aucune	aucune	aucune	aucune	aucune	aucune	aucune	aucune	temps oubli	aucune	aucune	aucune	aucune	1	2	1	0	0	0	0	1	1	1	0	1	1	0	0	1	1	1	3	3
397	28	0	1	6	9104	0	0.854700855	0.5	1	0.1	aucune	aucune	aucune	aucune	aucune	aucune	aucune	aucune	aucune	aucune	aucune	aucune	aucune	aucune	aucune	aucune	aucune	aucune	aucune	1	1	1	1	1	0	1	1	4	1	0	1	1	0	1	0	1	1	3	3
398	29	0	0	6	9505	0	0.854700855	0.444444444	1	0.1	aucune	aucune	aucune	aucune	aucune	aucune	aucune	aucune	aucune	aucune	aucune	aucune	aucune	aucune	aucune	aucune	aucune	aucune	aucune	1	2	1	1	1	0	0	1	0	2	0	0	0	0	0	0	1	0	2	2
399	33	0	0	24	N25	0	1	0.235294118	1	0	aucune	aucune	aucune	aucune	aucune	aucune	aucune	aucune	aucune	aucune	aucune	aucune	aucune	aucune	aucune	aucune	aucune	aucune	aucune	1	2	1	1	1	0	0	1	0	0	1	0	1	0	0	0	1	0	2	2
400	27	0	1	2	9401	0	0.854700855	0.40625	1	0	aucune	aucune	aucune	aucune	aucune	aucune	aucune	aucune	aucune	aucune	aucune	aucune	aucune	aucune	aucune	aucune	aucune	aucune	aucune	1	1	1	0	1	0	0	1	0	0	1	0	1	0	1	0	0	0	3	2
401	29	0	0	3	7806	0	0.854700855	0.333333333	1	0.1	aucune	aucune	aucune	aucune	aucune	aucune	aucune	aucune	aucune	aucune	aucune	aucune	aucune	aucune	aucune	aucune	aucune	aucune	aucune	1	1	1	0	1	0	0	1	1	1	0	1	0	0	0	0	1	0	3	3
402	27	0	1	26	H551	1	1	0.05	1	0	aucune	aucune	aucune	aucune	aucune	aucune	aucune	aucune	aucune	aucune	aucune	aucune	aucune	aucune	aucune	aucune	aucune	aucune	aucune	1	2	1	1	1	0	1	1	1	1	1	0	1	0	1	1	1	1	2	2
403	26	0	1	25	H201	1	0.578034682	0.181818182	1	0	aucune	aucune	aucune	aucune	aucune	aucune	aucune	aucune	aucune	aucune	aucune	aucune	aucune	aucune	aucune	aucune	aucune	aucune	aucune	1	2	1	1	1	0	0	1	3	1	0	0	0	0	0	0	1	0	2	1
404	27	0	1	7	S7554	0	0.613496933	0.405405405	1	0.2	aucune	aucune	aucune	aucune	aucune	aucune	aucune	aucune	aucune	aucune	aucune	aucune	aucune	aucune	aucune	aucune	aucune	aucune	aucune	1	1	0	0	1	0	0	0	0	0	0	1	1	0	1	0	1	1	3	2
405	36	0	1	26	N137	0	1	0.161290323	1	0.1	aucune	aucune	aucune	aucune	aucune	aucune	aucune	aucune	aucune	aucune	aucune	aucune	aucune	aucune	aucune	aucune	aucune	aucune	aucune	1	2	1	1	1	0	0	1	2	2	0	1	1	0	0	0	1	0	2	3
406	34	0	1	23	H320	0	0.649350649	0.148148148	1	0.1	aucune	aucune	aucune	aucune	aucune	aucune	aucune	aucune	aucune	aucune	aucune	aucune	aucune	aucune	aucune	aucune	aucune	aucune	aucune	1	1	1	1	1	0	1	0	0	0	0	1	0	0	1	0	1	0	3	3
407	22	0	1	2	9401	0	0.854700855	0.40625	1	0.1	aucune	aucune	aucune	aucune	aucune	aucune	aucune	aucune	aucune	aucune	aucune	aucune	aucune	aucune	aucune	aucune	aucune	aucune	aucune	1	4	1	1	1	0	0	1	0	1	0	0	0	1	0	0	1	1	1	1
408	37	1	1	23	N124	0	0.45045045	0.14	1	0.1	aucune	aucune	aucune	Consultation generaliste	aucune	aucune	aucune	aucune	aucune	aucune	aucune	aucune	aucune	aucune	aucune	ne savait pas ou	aucune	aucune	aucune	1	2	1	1	1	0	1	1	4	3	1	0	1	0	1	1	1	1	3	3
409	34	0	0	15	nouv18	0	1	1	1	0.2	aucune	aucune	aucune	aucune	aucune	aucune	aucune	aucune	aucune	aucune	aucune	aucune	aucune	aucune	aucune	aucune	aucune	aucune	aucune	1	2	1	0	0	0	0	0	4	3	0	0	1	0	0	0	1	1	3	4
410	34	1	1	14	nouv22	0	1	0.1875	1	0.1	Soins dentaires	aucune	aucune	aucune	aucune	aucune	aucune	aucune	aucune	aucune	aucune	aucune	aucune	aucune	temps oubli	aucune	aucune	aucune	aucune	1	1	1	1	1	0	0	0	2	1	0	1	1	0	1	0	1	0	2	2
411	39	0	0	21	H270	0	1	0.13	1	0.3	aucune	aucune	aucune	aucune	aucune	aucune	aucune	aucune	aucune	aucune	aucune	aucune	aucune	aucune	aucune	aucune	aucune	aucune	aucune	1	2	1	0	0	0	0	0	0	0	0	1	1	0	0	0	1	0	3	3
412	41	1	1	14	S9420	0	0.316455696	0.19047619	1	0.1	Soins dentaires	Optique	aucune	aucune	Consultation specialiste	aucune	aucune	aucune	aucune	raison financiere	aucune	aucune	aucune	aucune	aucune	aucune	aucune	aucune	aucune	1	2	1	1	0	0	0	1	0	0	0	0	1	0	1	0	1	1	3	3
413	28	0	0	26	H87	0	0.699300699	0.222222222	1	1	aucune	aucune	aucune	aucune	aucune	aucune	aucune	aucune	aucune	aucune	aucune	aucune	aucune	aucune	aucune	aucune	aucune	aucune	aucune	0	2	1	0	0	0	0	0	0	1	1	0	1	0	0	0	1	1	2	2
414	31	0	0	21	H519	0	0.295857988	0.285714286	1	0.1	aucune	aucune	aucune	aucune	aucune	aucune	aucune	aucune	aucune	aucune	aucune	aucune	aucune	aucune	aucune	aucune	aucune	aucune	aucune	1	2	1	1	1	0	1	1	2	0	0	0	1	0	0	1	1	1	3	3
415	24	0	0	15	nouv18	0	1	1	1	1	aucune	aucune	aucune	aucune	aucune	aucune	aucune	aucune	aucune	aucune	aucune	aucune	aucune	aucune	aucune	aucune	aucune	aucune	aucune	0	2	1	0	0	0	0	0	4	3	0	0	1	0	0	0	1	1	1	1
416	21	0	0	3	9302	0	0.854700855	0.125	1	0.1	aucune	aucune	aucune	aucune	aucune	aucune	aucune	aucune	aucune	aucune	aucune	aucune	aucune	aucune	aucune	aucune	aucune	aucune	aucune	1	3	1	1	1	0	0	1	0	0	NA	1	1	0	0	0	0	1	3	3
417	22	0	0	15	S7725	0	0.4	0.40625	1	1	aucune	aucune	aucune	aucune	aucune	aucune	aucune	aucune	aucune	aucune	aucune	aucune	aucune	aucune	aucune	aucune	aucune	aucune	aucune	0	2	0	0	0	0	0	0	0	1	1	0	1	0	0	0	1	0	2	2
418	28	0	0	26	H62	0	1	0.125	1	0	aucune	aucune	aucune	aucune	aucune	aucune	aucune	aucune	aucune	aucune	aucune	aucune	aucune	aucune	aucune	aucune	aucune	aucune	aucune	1	1	1	1	1	0	0	1	1	2	0	0	0	0	0	0	1	1	2	2
419	22	1	1	24	H563	0	0.546448087	0.2	1	1	aucune	aucune	Kinesitherapeute reeducation	aucune	aucune	aucune	aucune	aucune	aucune	aucune	aucune	aucune	aucune	aucune	temps oubli	aucune	aucune	aucune	aucune	0	2	1	0	0	0	0	0	0	3	0	1	1	1	1	0	1	0	2	3
420	31	0	1	7	S9301	0	0.166944908	0.3	1	0.1	aucune	aucune	aucune	aucune	aucune	aucune	aucune	aucune	aucune	aucune	aucune	aucune	aucune	aucune	aucune	aucune	aucune	aucune	aucune	1	NA	1	1	1	1	1	1	1	0	0	0	1	1	1	0	0	0	3	4
421	38	1	0	21	H334	0	0.462962963	0.1	1	0	Soins dentaires	aucune	aucune	aucune	aucune	aucune	aucune	aucune	aucune	raison financiere	aucune	aucune	aucune	aucune	aucune	aucune	aucune	aucune	aucune	1	2	1	0	0	0	0	0	0	0	0	0	1	0	0	0	1	1	1	1
422	40	0	1	26	N119	0	0.763358779	0.1875	1	0.2	aucune	aucune	aucune	aucune	aucune	aucune	aucune	aucune	aucune	aucune	aucune	aucune	aucune	aucune	aucune	aucune	aucune	aucune	aucune	1	3	1	1	1	1	0	1	4	3	1	0	1	0	1	0	1	1	5	3
423	26	0	1	15	S9527	0	1	0.375	1	0.2	aucune	aucune	aucune	aucune	aucune	aucune	aucune	aucune	aucune	aucune	aucune	aucune	aucune	aucune	aucune	aucune	aucune	aucune	aucune	1	2	1	0	1	0	1	0	1	2	1	0	1	1	1	0	0	NA	2	NA
424	26	1	NA	23	H320	0	0.649350649	0.148148148	1	0	aucune	aucune	aucune	Consultation generaliste	aucune	aucune	aucune	aucune	aucune	aucune	aucune	aucune	aucune	aucune	temps oubli	aucune	aucune	aucune	aucune	1	2	1	0	0	0	0	0	0	0	1	0	1	NA	NA	0	1	0	2	3
425	39	1	1	20	H11	0	1	0.117647059	1	0.2	Soins dentaires	aucune	aucune	aucune	aucune	aucune	aucune	aucune	aucune	raison financiere	aucune	aucune	aucune	aucune	aucune	aucune	aucune	aucune	aucune	1	1	1	0	1	0	1	0	3	2	0	0	0	0	0	0	1	0	3	2
426	31	1	1	14	S9523	0	0.069444444	0.5	1	1	aucune	aucune	Kinesitherapeute reeducation	aucune	aucune	aucune	aucune	aucune	aucune	raison financiere	aucune	aucune	aucune	aucune	aucune	aucune	aucune	aucune	aucune	0	2	1	0	0	0	0	0	1	0	1	0	1	0	0	0	1	0	1	2
427	30	1	0	14	S7816	0	0.389105058	0.75	1	0.1	aucune	aucune	aucune	aucune	Consultation specialiste	aucune	Analyses de laboratoires	Pharmacie medicaments	aucune	raison financiere	aucune	aucune	aucune	aucune	aucune	aucune	aucune	aucune	aucune	1	1	1	1	1	1	1	1	0	1	1	0	1	0	0	1	1	1	2	1
428	29	0	1	5	7805	0	0.854700855	0.214285714	1	0	aucune	aucune	aucune	aucune	aucune	aucune	aucune	aucune	aucune	aucune	aucune	aucune	aucune	aucune	aucune	aucune	aucune	aucune	aucune	1	2	1	1	1	0	0	1	3	3	1	0	1	1	1	0	1	1	1	1
429	30	0	1	3	9302	0	0.854700855	0.125	1	0.1	aucune	aucune	aucune	aucune	aucune	aucune	aucune	aucune	aucune	aucune	aucune	aucune	aucune	aucune	aucune	aucune	aucune	aucune	aucune	1	1	1	1	1	0	0	1	3	1	0	0	1	1	0	0	1	1	1	1
430	33	0	0	3	9302	0	0.854700855	0.125	1	0.1	aucune	aucune	aucune	aucune	aucune	aucune	aucune	aucune	aucune	aucune	aucune	aucune	aucune	aucune	aucune	aucune	aucune	aucune	aucune	1	4	1	1	1	0	0	1	1	1	NA	0	1	0	0	0	1	1	1	1
431	34	1	1	26	H71	0	0.699300699	0.130434783	1	0.1	Soins dentaires	aucune	aucune	aucune	aucune	aucune	aucune	aucune	aucune	raison financiere	aucune	aucune	aucune	aucune	aucune	aucune	aucune	aucune	aucune	1	2	0	0	0	0	0	0	0	3	0	0	1	0	0	1	1	1	3	3
432	35	0	0	22	H311	0	1	0.119402985	1	0.2	aucune	aucune	aucune	aucune	aucune	aucune	aucune	aucune	aucune	aucune	aucune	aucune	aucune	aucune	aucune	aucune	aucune	aucune	aucune	1	3	1	1	1	0	1	1	0	0	0	1	0	0	0	0	0	0	4	4
433	29	0	1	18	H220	0	0.063131313	0.5	1	0.1	aucune	aucune	aucune	aucune	aucune	aucune	aucune	aucune	aucune	aucune	aucune	aucune	aucune	aucune	aucune	aucune	aucune	aucune	aucune	1	1	1	1	1	0	1	0	0	1	0	1	1	0	1	0	1	1	3	3
434	25	0	0	18	H220	0	0.063131313	0.5	1	0.1	aucune	aucune	aucune	aucune	aucune	aucune	aucune	aucune	aucune	aucune	aucune	aucune	aucune	aucune	aucune	aucune	aucune	aucune	aucune	1	3	1	1	1	0	1	1	1	0	0	1	0	0	0	0	1	0	2	3
435	30	0	0	7	S9301	0	0.166944908	0.3	1	0.2	aucune	aucune	aucune	aucune	aucune	aucune	aucune	aucune	aucune	aucune	aucune	aucune	aucune	aucune	aucune	aucune	aucune	aucune	aucune	1	2	1	1	1	0	1	1	0	0	0	1	1	0	0	0	0	1	3	3
436	23	0	1	5	7805	0	0.854700855	0.214285714	1	0.1	aucune	aucune	aucune	aucune	aucune	aucune	aucune	aucune	aucune	aucune	aucune	aucune	aucune	aucune	aucune	aucune	aucune	aucune	aucune	1	3	1	0	1	0	0	1	1	3	0	1	0	0	1	1	1	1	2	3
437	30	0	1	3	9105	0	0.854700855	0.714285714	1	0	aucune	aucune	aucune	aucune	aucune	aucune	aucune	aucune	aucune	aucune	aucune	aucune	aucune	aucune	aucune	aucune	aucune	aucune	aucune	1	2	1	1	1	0	0	0	0	0	0	0	1	1	0	0	0	1	2	2
438	28	0	0	22	H310	0	1	0.118644068	1	0.2	aucune	aucune	aucune	aucune	aucune	aucune	aucune	aucune	aucune	aucune	aucune	aucune	aucune	aucune	aucune	aucune	aucune	aucune	aucune	1	1	1	0	0	0	0	0	1	3	0	1	0	0	0	0	1	0	1	3
439	30	0	1	26	H160	0	0.411522634	0.307692308	1	0.3	aucune	aucune	aucune	aucune	aucune	aucune	aucune	aucune	aucune	aucune	aucune	aucune	aucune	aucune	aucune	aucune	aucune	aucune	aucune	1	3	1	0	1	0	0	1	4	3	0	0	1	1	0	0	1	1	2	2
440	27	0	1	24	CG42	0	0.068166326	0.5	1	0.1	aucune	aucune	aucune	aucune	aucune	aucune	aucune	aucune	aucune	aucune	aucune	aucune	aucune	aucune	aucune	aucune	aucune	aucune	aucune	1	2	1	1	1	0	1	1	4	3	0	1	1	0	0	0	0	1	2	2
441	25	0	1	5	9101	0	0.854700855	1	1	0	aucune	aucune	aucune	aucune	aucune	aucune	aucune	aucune	aucune	aucune	aucune	aucune	aucune	aucune	aucune	aucune	aucune	aucune	aucune	1	1	1	1	1	0	0	0	2	2	0	0	1	0	0	0	1	1	3	2
442	24	1	1	14	S7816	0	0.389105058	0.75	1	0.2	aucune	aucune	aucune	Consultation generaliste	aucune	aucune	aucune	aucune	aucune	aucune	aucune	aucune	aucune	aucune	aucune	aucune	aucune	aucune	n aime pas le medecin ou medic	1	3	1	1	1	0	0	1	0	0	0	1	1	1	0	0	1	0	3	2
443	29	0	1	6	9501	0	0.854700855	0.23255814	1	0	aucune	aucune	aucune	aucune	aucune	aucune	aucune	aucune	aucune	aucune	aucune	aucune	aucune	aucune	aucune	aucune	aucune	aucune	aucune	1	3	1	1	1	0	0	1	1	3	0	0	1	1	1	1	1	1	3	2
444	24	0	1	4	7705	0	0.854700855	0.75	1	0	aucune	aucune	aucune	aucune	aucune	aucune	aucune	aucune	aucune	aucune	aucune	aucune	aucune	aucune	aucune	aucune	aucune	aucune	aucune	1	2	1	1	1	0	0	0	1	2	0	0	1	1	0	0	1	1	3	2
445	35	0	0	10	S9102	0	0.221238938	0.25	1	0.1	aucune	aucune	aucune	aucune	aucune	aucune	aucune	aucune	aucune	aucune	aucune	aucune	aucune	aucune	aucune	aucune	aucune	aucune	aucune	1	4	1	0	0	0	0	NA	1	3	0	1	1	0	0	0	1	1	1	3
446	28	1	0	18	H83	0	0.225225225	0.294117647	1	0	aucune	aucune	Kinesitherapeute reeducation	aucune	aucune	Imagerie	Analyses de laboratoires	aucune	aucune	raison financiere	aucune	aucune	aucune	aucune	aucune	aucune	aucune	aucune	aucune	1	2	1	1	1	1	0	1	2	1	1	0	1	0	0	0	1	0	2	3
447	26	0	0	5	7703	0	0.854700855	1	1	0.1	aucune	aucune	aucune	aucune	aucune	aucune	aucune	aucune	aucune	aucune	aucune	aucune	aucune	aucune	aucune	aucune	aucune	aucune	aucune	1	2	1	1	1	0	0	1	4	3	0	0	1	0	0	0	0	0	3	2
448	24	0	1	4	7704	0	0.854700855	0.214285714	1	0.1	aucune	aucune	aucune	aucune	aucune	aucune	aucune	aucune	aucune	aucune	aucune	aucune	aucune	aucune	aucune	aucune	aucune	aucune	aucune	1	2	1	0	1	0	0	1	3	3	0	1	1	0	1	0	0	1	2	2
449	29	0	1	4	7704	0	0.854700855	0.214285714	1	0	aucune	aucune	aucune	aucune	aucune	aucune	aucune	aucune	aucune	aucune	aucune	aucune	aucune	aucune	aucune	aucune	aucune	aucune	aucune	1	1	1	0	1	0	0	1	1	1	0	0	0	0	1	0	1	NA	2	2
450	36	0	1	12	S7701	0	0.308641975	0.368421053	1	0.1	aucune	aucune	aucune	aucune	aucune	aucune	aucune	aucune	aucune	aucune	aucune	aucune	aucune	aucune	aucune	aucune	aucune	aucune	aucune	1	2	1	0	0	0	0	0	0	0	1	0	1	0	1	0	1	1	3	3
451	20	0	1	2	9401	0	0.854700855	0.40625	1	0.1	aucune	aucune	aucune	aucune	aucune	aucune	aucune	aucune	aucune	aucune	aucune	aucune	aucune	aucune	aucune	aucune	aucune	aucune	aucune	1	2	1	1	0	0	0	1	2	1	0	0	0	1	1	0	1	0	4	4
452	30	0	0	17	S9532	0	1	0.5	1	0.2	aucune	aucune	aucune	aucune	aucune	aucune	aucune	aucune	aucune	aucune	aucune	aucune	aucune	aucune	aucune	aucune	aucune	aucune	aucune	1	4	1	0	0	0	1	1	1	2	0	1	0	0	0	0	1	1	NA	3
453	33	0	0	15	S9528	0	1	0.555555556	1	0.3	aucune	aucune	aucune	aucune	aucune	aucune	aucune	aucune	aucune	aucune	aucune	aucune	aucune	aucune	aucune	aucune	aucune	aucune	aucune	1	2	1	1	1	0	0	0	1	0	0	1	1	0	0	0	0	0	1	2
454	30	0	0	17	S9532	0	1	0.5	1	0.1	aucune	aucune	aucune	aucune	aucune	aucune	aucune	aucune	aucune	aucune	aucune	aucune	aucune	aucune	aucune	aucune	aucune	aucune	aucune	1	2	0	0	0	0	0	0	0	1	0	1	1	0	0	1	1	1	2	2
455	25	0	0	17	S9532	0	1	0.5	1	0.1	aucune	aucune	aucune	aucune	aucune	aucune	aucune	aucune	aucune	aucune	aucune	aucune	aucune	aucune	aucune	aucune	aucune	aucune	aucune	1	3	1	0	0	0	0	1	4	3	0	0	1	0	0	1	1	1	2	1
456	24	1	1	15	S9528	0	1	0.555555556	1	0.1	aucune	aucune	aucune	Consultation generaliste	aucune	aucune	aucune	aucune	aucune	aucune	delai attente	aucune	aucune	aucune	aucune	aucune	aucune	aucune	aucune	1	2	1	0	0	0	0	0	0	0	0	1	0	0	0	0	1	1	1	1
457	29	1	1	13	S7504	0	0.8	0.692307692	1	0.1	Soins dentaires	Optique	aucune	aucune	aucune	Imagerie	aucune	aucune	aucune	raison financiere	aucune	aucune	aucune	aucune	aucune	aucune	aucune	aucune	aucune	1	2	1	1	1	0	1	1	0	0	1	0	1	0	1	0	0	0	3	2
458	32	1	1	5	7703	0	0.854700855	1	1	0	Soins dentaires	aucune	aucune	aucune	aucune	aucune	aucune	aucune	aucune	aucune	aucune	aucune	aucune	aucune	temps oubli	aucune	aucune	aucune	aucune	1	2	1	1	1	0	1	1	1	3	0	0	0	0	1	0	1	0	2	2
459	27	0	1	15	S9528	0	1	0.555555556	1	0.2	aucune	aucune	aucune	aucune	aucune	aucune	aucune	aucune	aucune	aucune	aucune	aucune	aucune	aucune	aucune	aucune	aucune	aucune	aucune	1	2	0	0	0	0	0	1	0	1	0	1	0	1	0	0	1	1	2	2
460	31	1	1	13	S7504	0	0.8	0.692307692	1	0	Soins dentaires	aucune	aucune	Consultation generaliste	aucune	aucune	Analyses de laboratoires	aucune	aucune	raison financiere	aucune	aucune	aucune	aucune	aucune	aucune	aucune	aucune	aucune	1	2	1	1	1	0	1	1	0	0	1	0	1	0	1	0	1	0	3	3
461	21	0	1	21	H140	0	0.205761317	0.1875	1	0.2	aucune	aucune	aucune	aucune	aucune	aucune	aucune	aucune	aucune	aucune	aucune	aucune	aucune	aucune	aucune	aucune	aucune	aucune	aucune	1	2	1	1	1	0	1	1	0	1	0	1	0	1	0	1	1	1	2	2
462	34	0	1	8	S9405	0	0.071633238	0.571428571	1	0.3	aucune	aucune	aucune	aucune	aucune	aucune	aucune	aucune	aucune	aucune	aucune	aucune	aucune	aucune	aucune	aucune	aucune	aucune	aucune	1	2	0	0	0	0	0	1	3	1	0	1	0	0	0	0	1	1	2	2
463	40	0	NA	7	S7554	0	0.613496933	0.405405405	1	0.4	aucune	aucune	aucune	aucune	aucune	aucune	aucune	aucune	aucune	aucune	aucune	aucune	aucune	aucune	aucune	aucune	aucune	aucune	aucune	1	2	0	NA	0	1	0	0	0	0	0	1	0	NA	NA	1	1	1	2	2
464	50	1	0	18	H477	0	0.162337662	0.3125	1	0.3	aucune	Optique	aucune	aucune	aucune	aucune	aucune	aucune	aucune	raison financiere	aucune	aucune	aucune	aucune	aucune	aucune	aucune	aucune	aucune	1	2	0	0	0	0	0	0	0	0	0	1	1	0	0	0	0	0	5	4
465	31	0	1	8	S9405	0	0.071633238	0.571428571	1	0.6	aucune	aucune	aucune	aucune	aucune	aucune	aucune	aucune	aucune	aucune	aucune	aucune	aucune	aucune	aucune	aucune	aucune	aucune	aucune	1	2	1	0	0	0	0	0	0	1	1	0	1	0	0	0	0	0	2	2
466	32	0	0	18	H258	0	0.225225225	0.25	1	0.2	aucune	aucune	aucune	aucune	aucune	aucune	aucune	aucune	aucune	aucune	aucune	aucune	aucune	aucune	aucune	aucune	aucune	aucune	aucune	1	4	0	0	1	0	1	1	4	1	0	0	1	0	0	1	1	1	3	3
467	34	0	1	7	S7536	0	0.625	0.142857143	1	0.3	aucune	aucune	aucune	aucune	aucune	aucune	aucune	aucune	aucune	aucune	aucune	aucune	aucune	aucune	aucune	aucune	aucune	aucune	aucune	1	3	1	0	0	0	0	1	0	1	0	1	0	0	0	0	1	1	4	4
468	26	1	1	21	H327	0	0.090009001	0.571428571	1	0.2	Soins dentaires	Optique	aucune	aucune	aucune	aucune	aucune	aucune	aucune	raison financiere	aucune	aucune	aucune	aucune	aucune	aucune	aucune	aucune	aucune	1	2	0	0	0	0	0	0	0	0	0	1	0	0	1	0	1	1	2	1
469	32	0	0	11	S9317	0	0.077821012	0.3	1	0.4	aucune	aucune	aucune	aucune	aucune	aucune	aucune	aucune	aucune	aucune	aucune	aucune	aucune	aucune	aucune	aucune	aucune	aucune	aucune	1	2	1	0	0	1	0	0	0	0	0	0	1	0	0	0	0	1	1	3
470	45	1	1	18	H208	0	0.396825397	0.142857143	1	0.2	Soins dentaires	aucune	aucune	Consultation generaliste	aucune	aucune	aucune	aucune	aucune	raison financiere	aucune	aucune	aucune	aucune	aucune	aucune	aucune	aucune	aucune	1	1	1	0	0	1	0	0	0	0	0	1	1	1	1	0	1	0	4	3
471	45	0	0	7	S7554	0	0.613496933	0.405405405	1	0.3	aucune	aucune	aucune	aucune	aucune	aucune	aucune	aucune	aucune	aucune	aucune	aucune	aucune	aucune	aucune	aucune	aucune	aucune	aucune	1	4	1	0	0	0	0	1	1	0	0	1	0	0	0	0	1	0	3	3
472	34	0	0	21	H240	0	0.192678227	0.333333333	1	1	aucune	aucune	aucune	aucune	aucune	aucune	aucune	aucune	aucune	aucune	aucune	aucune	aucune	aucune	aucune	aucune	aucune	aucune	aucune	0	4	0	0	0	0	0	0	0	1	0	0	1	0	0	0	1	1	1	1
473	50	0	1	18	H105	0	0.072150072	0.25	1	0.1	aucune	aucune	aucune	aucune	aucune	aucune	aucune	aucune	aucune	aucune	aucune	aucune	aucune	aucune	aucune	aucune	aucune	aucune	aucune	1	1	1	0	0	0	0	0	1	0	0	1	0	0	1	0	1	0	3	3
474	39	0	0	18	H398	0	0.20746888	0.173913043	1	0.1	aucune	aucune	aucune	aucune	aucune	aucune	aucune	aucune	aucune	aucune	aucune	aucune	aucune	aucune	aucune	aucune	aucune	aucune	aucune	1	NA	0	0	0	0	0	1	0	0	0	1	0	0	0	0	0	0	4	4
475	44	0	1	7	S7570	0	0.289017341	0.625	1	0.5	aucune	aucune	aucune	aucune	aucune	aucune	aucune	aucune	aucune	aucune	aucune	aucune	aucune	aucune	aucune	aucune	aucune	aucune	aucune	1	1	0	0	0	0	0	0	0	0	0	1	0	0	1	0	0	0	2	3
476	36	0	1	7	S7570	0	0.289017341	0.625	1	0.4	aucune	aucune	aucune	aucune	aucune	aucune	aucune	aucune	aucune	aucune	aucune	aucune	aucune	aucune	aucune	aucune	aucune	aucune	aucune	1	3	0	0	0	0	0	1	0	0	0	1	1	0	1	0	1	0	2	3
477	32	0	1	7	S7570	0	0.289017341	0.625	1	0.3	aucune	aucune	aucune	aucune	aucune	aucune	aucune	aucune	aucune	aucune	aucune	aucune	aucune	aucune	aucune	aucune	aucune	aucune	aucune	1	2	0	0	1	0	0	0	0	0	0	1	0	0	0	0	0	1	2	3
478	49	0	0	18	H36	0	0.288184438	0.2	1	0.1	aucune	aucune	aucune	aucune	aucune	aucune	aucune	aucune	aucune	aucune	aucune	aucune	aucune	aucune	aucune	aucune	aucune	aucune	aucune	1	2	1	1	1	0	1	0	0	0	0	0	0	0	0	0	1	1	4	4
479	39	1	NA	18	H448	0	0.036075036	0.6	1	0.5	aucune	aucune	aucune	aucune	Consultation specialiste	aucune	aucune	aucune	aucune	aucune	aucune	aucune	aucune	aucune	temps oubli	aucune	aucune	aucune	aucune	1	2	0	0	0	0	0	0	0	0	0	0	0	NA	NA	0	1	0	3	3
480	38	0	1	21	H181	0	0.282485876	0.185185185	1	0.1	aucune	aucune	aucune	aucune	aucune	aucune	aucune	aucune	aucune	aucune	aucune	aucune	aucune	aucune	aucune	aucune	aucune	aucune	aucune	1	2	0	0	0	0	0	1	0	0	0	0	1	0	1	1	1	1	2	3
481	44	0	1	18	H119	0	0.180505415	0.16	1	0.3	aucune	aucune	aucune	aucune	aucune	aucune	aucune	aucune	aucune	aucune	aucune	aucune	aucune	aucune	aucune	aucune	aucune	aucune	aucune	1	1	0	0	0	0	0	0	0	0	0	0	0	1	1	0	1	0	3	2
482	32	1	1	12	S9109	0	0.346020761	0.322580645	1	0.2	aucune	aucune	aucune	aucune	aucune	aucune	aucune	aucune	Autres	aucune	aucune	aucune	aucune	aucune	aucune	ne savait pas ou	aucune	aucune	aucune	1	2	1	1	1	0	0	0	0	0	0	1	1	1	1	1	1	0	3	3
483	39	1	0	24	H52	0	0.613496933	0.16	1	0.1	Soins dentaires	Optique	aucune	aucune	aucune	aucune	aucune	aucune	aucune	raison financiere	aucune	aucune	aucune	aucune	aucune	aucune	aucune	aucune	aucune	1	3	1	1	1	0	1	1	4	3	0	0	0	0	0	0	0	1	3	3
484	32	0	0	24	H52	0	0.613496933	0.16	1	0.1	aucune	aucune	aucune	aucune	aucune	aucune	aucune	aucune	aucune	aucune	aucune	aucune	aucune	aucune	aucune	aucune	aucune	aucune	aucune	1	2	1	0	0	0	0	1	3	0	0	0	0	0	0	0	1	1	2	3
485	30	1	1	22	H506	0	0.058685446	0.2	1	0.3	Soins dentaires	aucune	aucune	aucune	aucune	aucune	aucune	aucune	aucune	raison financiere	aucune	aucune	aucune	aucune	aucune	aucune	aucune	aucune	aucune	1	2	1	0	0	0	0	1	0	1	0	1	1	0	1	0	1	0	2	2
486	39	0	0	9	S9538	0	0.061957869	0.6	1	0	aucune	aucune	aucune	aucune	aucune	aucune	aucune	aucune	aucune	aucune	aucune	aucune	aucune	aucune	aucune	aucune	aucune	aucune	aucune	1	3	0	0	0	0	0	1	0	3	0	0	1	0	0	0	1	1	2	2
487	28	0	1	23	H43	0	0.387596899	0.156862745	1	0.2	aucune	aucune	aucune	aucune	aucune	aucune	aucune	aucune	aucune	aucune	aucune	aucune	aucune	aucune	aucune	aucune	aucune	aucune	aucune	1	2	1	1	0	0	0	1	2	1	0	1	1	0	1	0	1	1	1	1
488	22	0	0	9	S9538	0	0.061957869	0.6	1	0.1	aucune	aucune	aucune	aucune	aucune	aucune	aucune	aucune	aucune	aucune	aucune	aucune	aucune	aucune	aucune	aucune	aucune	aucune	aucune	1	2	1	0	0	0	0	1	0	0	0	1	1	0	0	0	1	1	2	4
489	37	0	1	22	H45	0	0.14084507	0.166666667	1	0	aucune	aucune	aucune	aucune	aucune	aucune	aucune	aucune	aucune	aucune	aucune	aucune	aucune	aucune	aucune	aucune	aucune	aucune	aucune	1	2	1	1	1	0	0	1	0	0	1	0	1	0	1	0	0	0	2	2
490	37	0	1	7	S7549	0	1	0.171428571	1	0.1	aucune	aucune	aucune	aucune	aucune	aucune	aucune	aucune	aucune	aucune	aucune	aucune	aucune	aucune	aucune	aucune	aucune	aucune	aucune	1	2	0	0	0	0	0	0	0	0	0	1	0	0	1	0	1	1	2	1
491	34	1	0	18	H335	0	0.180505415	0.3125	1	0.3	aucune	aucune	aucune	aucune	Consultation specialiste	aucune	aucune	aucune	aucune	aucune	aucune	aucune	aucune	aucune	aucune	aucune	aucune	fatigue grossesse	aucune	1	2	1	1	1	0	0	1	1	0	0	1	1	0	0	0	1	1	2	2
492	32	0	1	21	H143	0	0.909090909	0.081081081	1	0.5	aucune	aucune	aucune	aucune	aucune	aucune	aucune	aucune	aucune	aucune	aucune	aucune	aucune	aucune	aucune	aucune	aucune	aucune	aucune	1	2	1	1	0	0	0	0	0	0	0	1	0	0	0	0	1	1	3	4
493	42	0	NA	24	H480	0	0.613496933	0.133333333	1	0.7	aucune	aucune	aucune	aucune	aucune	aucune	aucune	aucune	aucune	aucune	aucune	aucune	aucune	aucune	aucune	aucune	aucune	aucune	aucune	1	2	1	0	0	0	0	0	0	0	1	0	1	NA	NA	0	1	0	3	2
494	35	0	NA	8	S9405	0	0.071633238	0.571428571	1	0.4	aucune	aucune	aucune	aucune	aucune	aucune	aucune	aucune	aucune	aucune	aucune	aucune	aucune	aucune	aucune	aucune	aucune	aucune	aucune	1	2	0	NA	0	0	0	1	0	0	0	1	0	NA	NA	0	0	0	2	2
495	37	1	1	23	H43	0	0.387596899	0.156862745	1	0.1	Soins dentaires	aucune	aucune	aucune	aucune	aucune	Analyses de laboratoires	aucune	aucune	aucune	aucune	aucune	aucune	aucune	temps oubli	aucune	aucune	aucune	aucune	1	1	0	1	1	0	0	1	1	2	0	1	1	0	1	0	1	1	1	1
496	32	1	0	14	S9310	0	0.485436893	0.277777778	1	0.1	aucune	aucune	aucune	Consultation generaliste	aucune	aucune	aucune	aucune	aucune	aucune	aucune	aucune	aucune	aucune	temps oubli	aucune	aucune	aucune	aucune	1	2	0	0	0	0	0	0	0	0	0	1	0	0	0	0	1	0	1	3
497	39	1	1	23	H305	0	1	0.130434783	1	0.1	Soins dentaires	Optique	aucune	aucune	aucune	aucune	aucune	aucune	Autres	raison financiere	aucune	aucune	aucune	aucune	aucune	aucune	aucune	aucune	aucune	1	2	1	0	1	0	1	0	4	1	1	1	1	0	1	0	1	0	4	3
498	39	0	1	24	H255	0	1	0.085365854	1	0.1	aucune	aucune	aucune	aucune	aucune	aucune	aucune	aucune	aucune	aucune	aucune	aucune	aucune	aucune	aucune	aucune	aucune	aucune	aucune	1	2	1	0	0	0	0	1	0	0	0	1	1	0	1	0	1	0	2	2
499	27	1	0	25	H81	0	1	0.181818182	1	0.3	Soins dentaires	aucune	aucune	aucune	Consultation specialiste	aucune	aucune	aucune	aucune	raison financiere	aucune	aucune	aucune	attends que ca aille mieux	aucune	aucune	aucune	aucune	aucune	1	4	0	0	0	1	0	1	1	3	0	1	0	0	0	0	1	1	2	2
500	44	0	0	18	H175	0	0.198412698	0.153846154	1	0.2	aucune	aucune	aucune	aucune	aucune	aucune	aucune	aucune	aucune	aucune	aucune	aucune	aucune	aucune	aucune	aucune	aucune	aucune	aucune	1	3	0	0	1	0	1	1	0	0	0	1	1	0	0	0	1	1	2	1
501	36	0	0	18	H258	0	0.225225225	0.25	1	0.3	aucune	aucune	aucune	aucune	aucune	aucune	aucune	aucune	aucune	aucune	aucune	aucune	aucune	aucune	aucune	aucune	aucune	aucune	aucune	1	3	0	0	0	0	0	1	2	1	0	1	0	0	0	0	1	1	1	1
502	37	0	0	13	nouv100	0	0.8	0.15	1	0.1	aucune	aucune	aucune	aucune	aucune	aucune	aucune	aucune	aucune	aucune	aucune	aucune	aucune	aucune	aucune	aucune	aucune	aucune	aucune	1	2	0	NA	0	0	0	0	0	0	0	0	1	0	0	0	0	0	3	3
503	33	0	1	18	H303	0	0.414937759	0.125	1	0.2	aucune	aucune	aucune	aucune	aucune	aucune	aucune	aucune	aucune	aucune	aucune	aucune	aucune	aucune	aucune	aucune	aucune	aucune	aucune	1	2	1	0	1	0	0	0	2	1	0	1	0	0	1	0	1	1	3	3
504	42	1	1	26	H154	0	0.595238095	0.277777778	1	0	Soins dentaires	aucune	aucune	aucune	aucune	aucune	aucune	aucune	aucune	aucune	aucune	aucune	aucune	aucune	temps oubli	aucune	aucune	aucune	aucune	1	2	1	1	1	0	1	1	0	0	1	0	1	0	1	0	0	1	3	3
505	28	0	0	14	S9310	0	0.485436893	0.277777778	1	0.2	aucune	aucune	aucune	aucune	aucune	aucune	aucune	aucune	aucune	aucune	aucune	aucune	aucune	aucune	aucune	aucune	aucune	aucune	aucune	1	2	1	1	1	0	1	1	1	1	0	1	1	0	0	0	0	1	2	2
506	38	0	1	7	S7536	0	0.625	0.142857143	1	0.2	aucune	aucune	aucune	aucune	aucune	aucune	aucune	aucune	aucune	aucune	aucune	aucune	aucune	aucune	aucune	aucune	aucune	aucune	aucune	1	NA	0	0	1	0	0	0	0	0	0	1	0	0	1	0	0	0	3	3
507	42	1	1	23	H157	0	0.331125828	0.184210526	1	0.9	Soins dentaires	aucune	aucune	aucune	Consultation specialiste	aucune	aucune	aucune	aucune	raison financiere	aucune	aucune	aucune	aucune	aucune	aucune	aucune	aucune	aucune	1	2	1	1	1	1	0	0	2	3	0	1	0	1	1	0	1	0	4	5
508	42	0	1	18	H477	0	0.162337662	0.3125	1	0.3	aucune	aucune	aucune	aucune	aucune	aucune	aucune	aucune	aucune	aucune	aucune	aucune	aucune	aucune	aucune	aucune	aucune	aucune	aucune	1	2	1	0	0	0	0	0	0	0	0	0	1	0	1	0	0	0	3	3
509	34	1	1	23	H233	0	0.276243094	0.416666667	1	0.1	Soins dentaires	aucune	aucune	Consultation generaliste	aucune	aucune	aucune	aucune	aucune	aucune	aucune	loin	aucune	aucune	aucune	aucune	aucune	aucune	aucune	1	2	1	1	1	0	1	1	1	2	0	0	0	0	0	0	0	0	2	2
510	32	1	1	18	H326	0	0.342465753	0.09375	1	0.1	aucune	aucune	aucune	Consultation generaliste	aucune	aucune	aucune	aucune	aucune	aucune	aucune	aucune	aucune	aucune	aucune	aucune	aucune	fatigue grossesse	aucune	1	2	1	1	1	0	1	0	0	0	0	0	0	0	0	0	1	0	3	3
511	50	1	0	26	H59	0	1	0.192307692	1	1	Soins dentaires	aucune	aucune	aucune	aucune	aucune	aucune	aucune	aucune	raison financiere	aucune	aucune	aucune	aucune	aucune	aucune	aucune	aucune	aucune	0	2	1	0	0	1	0	0	1	2	1	0	1	0	0	0	0	0	1	2
512	35	1	0	18	H83	0	0.225225225	0.294117647	1	0.3	Soins dentaires	aucune	aucune	aucune	aucune	aucune	aucune	aucune	aucune	raison financiere	aucune	aucune	aucune	aucune	aucune	aucune	aucune	aucune	aucune	1	2	1	1	1	0	1	1	1	1	0	1	0	0	0	0	0	0	2	2
513	32	0	1	23	N124	0	0.45045045	0.14	1	0.4	aucune	aucune	aucune	aucune	aucune	aucune	aucune	aucune	aucune	aucune	aucune	aucune	aucune	aucune	aucune	aucune	aucune	aucune	aucune	1	4	1	1	0	0	0	1	4	3	1	0	1	1	1	0	1	1	3	3
514	38	0	1	25	H201	0	0.578034682	0.230769231	1	0	aucune	aucune	aucune	aucune	aucune	aucune	aucune	aucune	aucune	aucune	aucune	aucune	aucune	aucune	aucune	aucune	aucune	aucune	aucune	1	2	0	0	0	0	0	1	3	2	0	0	0	0	0	0	1	1	2	3
515	39	0	1	8	S9408bis	0	0.061425061	0.230769231	1	0.1	aucune	aucune	aucune	aucune	aucune	aucune	aucune	aucune	aucune	aucune	aucune	aucune	aucune	aucune	aucune	aucune	aucune	aucune	aucune	1	2	0	0	0	0	0	0	0	0	0	1	0	0	1	0	0	0	3	3
516	45	1	1	14	S9516	0	0.689655172	0.222222222	1	1	aucune	aucune	aucune	Consultation generaliste	aucune	aucune	aucune	aucune	aucune	raison financiere	aucune	aucune	aucune	aucune	aucune	aucune	aucune	aucune	aucune	1	2	1	0	0	0	0	0	0	3	0	0	1	1	1	1	1	0	2	2
517	28	1	0	24	N25	0	1	0.235294118	1	0.1	Soins dentaires	aucune	aucune	Consultation generaliste	aucune	aucune	Analyses de laboratoires	aucune	aucune	raison financiere	aucune	aucune	aucune	aucune	aucune	aucune	aucune	aucune	aucune	1	2	1	0	0	1	1	1	4	3	1	1	1	0	0	0	1	0	2	3
518	31	0	0	21	H181	0	0.282485876	0.185185185	1	0.4	aucune	aucune	aucune	aucune	aucune	aucune	aucune	aucune	aucune	aucune	aucune	aucune	aucune	aucune	aucune	aucune	aucune	aucune	aucune	1	2	1	1	0	0	1	1	1	1	NA	1	0	0	0	0	1	0	3	3
519	44	0	1	26	H551	0	1	0.333333333	1	0.2	aucune	aucune	aucune	aucune	aucune	aucune	aucune	aucune	aucune	aucune	aucune	aucune	aucune	aucune	aucune	aucune	aucune	aucune	aucune	1	3	1	NA	0	0	1	1	0	0	NA	1	1	0	1	1	1	1	2	2
520	39	0	0	18	H307	0	0.234192037	0.15	1	0.3	aucune	aucune	aucune	aucune	aucune	aucune	aucune	aucune	aucune	aucune	aucune	aucune	aucune	aucune	aucune	aucune	aucune	aucune	aucune	1	4	0	0	0	0	0	1	1	0	0	1	0	0	0	0	1	1	2	3
521	38	0	1	14	S9516	0	0.689655172	0.222222222	1	0.1	aucune	aucune	aucune	aucune	aucune	aucune	aucune	aucune	aucune	aucune	aucune	aucune	aucune	aucune	aucune	aucune	aucune	aucune	aucune	1	2	1	1	1	0	0	0	1	1	1	0	1	0	1	0	0	0	3	3
522	42	1	1	21	H270	0	1	0.13	1	0	aucune	aucune	aucune	Consultation generaliste	aucune	aucune	aucune	aucune	aucune	raison financiere	aucune	aucune	aucune	aucune	aucune	aucune	aucune	aucune	aucune	1	3	0	0	0	0	0	1	0	0	0	0	1	1	0	0	0	1	3	3
523	35	0	1	21	H306	0	1	0.151515152	1	0.1	aucune	aucune	aucune	aucune	aucune	aucune	aucune	aucune	aucune	aucune	aucune	aucune	aucune	aucune	aucune	aucune	aucune	aucune	aucune	1	2	1	1	1	1	0	0	3	2	1	0	1	0	1	1	1	1	3	3
524	35	0	0	21	H181	0	0.282485876	0.185185185	1	0.2	aucune	aucune	aucune	aucune	aucune	aucune	aucune	aucune	aucune	aucune	aucune	aucune	aucune	aucune	aucune	aucune	aucune	aucune	aucune	1	2	1	0	0	0	0	0	1	1	0	1	0	0	0	0	0	0	3	3
525	29	0	1	6	7706	0	0.854700855	0.153846154	1	0	aucune	aucune	aucune	aucune	aucune	aucune	aucune	aucune	aucune	aucune	aucune	aucune	aucune	aucune	aucune	aucune	aucune	aucune	aucune	1	3	1	1	1	0	0	1	4	3	1	0	1	1	1	0	1	1	1	2
526	48	1	1	22	H310	0	1	0.118644068	1	0.3	Soins dentaires	Optique	aucune	aucune	aucune	aucune	aucune	aucune	aucune	raison financiere	aucune	aucune	aucune	aucune	aucune	aucune	aucune	aucune	aucune	1	2	1	1	1	1	1	1	3	1	0	1	0	0	1	0	1	0	4	4
527	49	0	0	22	H310	0	1	0.118644068	1	0.2	aucune	aucune	aucune	aucune	aucune	aucune	aucune	aucune	aucune	aucune	aucune	aucune	aucune	aucune	aucune	aucune	aucune	aucune	aucune	1	4	1	0	0	1	0	1	2	2	0	1	1	0	0	0	0	0	3	3
528	36	0	1	22	H310	0	1	0.118644068	1	0.3	aucune	aucune	aucune	aucune	aucune	aucune	aucune	aucune	aucune	aucune	aucune	aucune	aucune	aucune	aucune	aucune	aucune	aucune	aucune	1	1	1	0	0	0	0	0	1	0	0	1	0	0	1	0	1	0	3	3
529	46	1	0	22	H311	0	1	0.119402985	1	0.3	aucune	aucune	aucune	aucune	Consultation specialiste	aucune	aucune	aucune	aucune	aucune	aucune	aucune	aucune	aucune	aucune	aucune	aucune	aucune	n aime pas le medecin ou medic	1	2	1	0	0	0	0	1	0	0	0	1	0	0	0	0	0	0	3	4
530	35	1	1	3	9301	0	0.854700855	0.225	1	0	Soins dentaires	aucune	aucune	Consultation generaliste	Consultation specialiste	aucune	aucune	aucune	aucune	raison financiere	aucune	aucune	aucune	aucune	aucune	aucune	aucune	aucune	aucune	1	2	1	1	1	0	0	0	1	1	1	0	1	1	0	0	1	1	3	3
531	40	1	1	24	N25	0	1	0.235294118	1	0.2	Soins dentaires	aucune	aucune	aucune	aucune	aucune	aucune	aucune	Autres	aucune	aucune	aucune	aucune	aucune	temps oubli	aucune	aucune	aucune	aucune	1	2	1	1	1	0	0	1	1	2	0	1	1	0	1	0	1	0	3	2
532	54	0	1	3	9105	0	0.854700855	0.714285714	1	0	aucune	aucune	aucune	aucune	aucune	aucune	aucune	aucune	aucune	aucune	aucune	aucune	aucune	aucune	aucune	aucune	aucune	aucune	aucune	1	2	1	0	1	0	1	0	0	0	0	0	0	1	0	0	1	0	3	3
533	29	0	0	10	S9102	0	0.221238938	0.25	1	1	aucune	aucune	aucune	aucune	aucune	aucune	aucune	aucune	aucune	aucune	aucune	aucune	aucune	aucune	aucune	aucune	aucune	aucune	aucune	0	2	0	0	0	0	0	0	0	3	0	1	0	0	0	0	0	0	1	3
534	31	1	1	25	H201	0	0.578034682	0.230769231	1	0	aucune	aucune	aucune	Consultation generaliste	aucune	aucune	aucune	aucune	aucune	aucune	aucune	aucune	peur consulter	aucune	aucune	aucune	aucune	aucune	aucune	1	1	1	0	0	0	0	0	4	2	1	0	1	1	1	1	1	1	2	3
535	25	0	1	24	CG26	0	1	0.0625	1	1	aucune	aucune	aucune	aucune	aucune	aucune	aucune	aucune	aucune	aucune	aucune	aucune	aucune	aucune	aucune	aucune	aucune	aucune	aucune	0	2	0	0	1	0	0	0	1	0	1	0	1	0	0	0	1	1	3	3
536	29	0	1	3	9103	0	0.854700855	0.25	1	0.1	aucune	aucune	aucune	aucune	aucune	aucune	aucune	aucune	aucune	aucune	aucune	aucune	aucune	aucune	aucune	aucune	aucune	aucune	aucune	1	2	1	1	1	0	0	1	0	0	0	1	0	0	0	0	0	0	2	2
537	35	0	1	2	9401	0	0.854700855	0.40625	1	0.1	aucune	aucune	aucune	aucune	aucune	aucune	aucune	aucune	aucune	aucune	aucune	aucune	aucune	aucune	aucune	aucune	aucune	aucune	aucune	1	3	1	0	0	0	0	1	0	1	0	1	0	1	1	0	0	0	2	3
538	43	0	0	12	S9109	0	0.346020761	0.322580645	1	0.6	aucune	aucune	aucune	aucune	aucune	aucune	aucune	aucune	aucune	aucune	aucune	aucune	aucune	aucune	aucune	aucune	aucune	aucune	aucune	1	2	1	0	0	0	0	0	0	0	0	1	1	0	0	0	1	1	2	3
539	41	1	1	23	H65	0	0.724637681	0.111111111	1	0.1	aucune	aucune	aucune	aucune	aucune	Imagerie	aucune	aucune	aucune	raison financiere	aucune	aucune	aucune	aucune	aucune	aucune	aucune	aucune	aucune	1	1	1	0	0	1	0	1	0	0	0	1	0	0	0	1	1	1	2	2
540	37	0	1	14	S9108	0	0.374531835	0.210526316	1	0.4	aucune	aucune	aucune	aucune	aucune	aucune	aucune	aucune	aucune	aucune	aucune	aucune	aucune	aucune	aucune	aucune	aucune	aucune	aucune	1	2	0	0	0	0	0	0	3	0	0	0	1	0	0	0	1	0	1	2
541	30	0	1	21	H299	0	0.819672131	0.12	1	0.3	aucune	aucune	aucune	aucune	aucune	aucune	aucune	aucune	aucune	aucune	aucune	aucune	aucune	aucune	aucune	aucune	aucune	aucune	aucune	1	NA	1	1	1	0	0	1	2	NA	0	1	1	0	0	0	0	0	3	3
542	36	1	1	23	H262	0	0.3003003	0.357142857	1	0.1	aucune	aucune	aucune	aucune	Consultation specialiste	aucune	aucune	aucune	aucune	raison financiere	aucune	aucune	aucune	aucune	aucune	aucune	aucune	aucune	aucune	1	2	1	1	1	1	1	1	0	0	0	1	0	0	1	0	1	1	1	1
543	43	1	1	26	H533	0	0.37037037	0.333333333	1	0	Soins dentaires	aucune	aucune	aucune	aucune	aucune	aucune	Pharmacie medicaments	aucune	aucune	aucune	loin	aucune	aucune	temps oubli	aucune	aucune	aucune	aucune	1	2	1	1	1	0	1	1	1	3	1	0	1	0	1	0	1	1	1	1
544	39	0	0	22	H310	0	1	0.118644068	1	0.3	aucune	aucune	aucune	aucune	aucune	aucune	aucune	aucune	aucune	aucune	aucune	aucune	aucune	aucune	aucune	aucune	aucune	aucune	aucune	1	4	1	0	1	0	0	1	2	1	0	1	0	0	0	0	1	1	1	1
545	45	0	1	22	H310	0	1	0.118644068	1	0.1	aucune	aucune	aucune	aucune	aucune	aucune	aucune	aucune	aucune	aucune	aucune	aucune	aucune	aucune	aucune	aucune	aucune	aucune	aucune	1	2	1	1	1	0	0	0	2	0	0	0	0	0	0	0	1	0	3	3
546	41	0	0	22	H311	0	1	0.119402985	1	0.2	aucune	aucune	aucune	aucune	aucune	aucune	aucune	aucune	aucune	aucune	aucune	aucune	aucune	aucune	aucune	aucune	aucune	aucune	aucune	1	2	0	0	0	0	0	0	2	0	0	1	0	0	0	0	1	0	2	3
547	42	0	1	7	S7554	0	0.613496933	0.405405405	1	0.2	aucune	aucune	aucune	aucune	aucune	aucune	aucune	aucune	aucune	aucune	aucune	aucune	aucune	aucune	aucune	aucune	aucune	aucune	aucune	1	1	0	0	1	0	1	0	0	0	0	1	1	0	0	1	1	0	1	2
548	45	0	1	1	7503	0	0.854700855	0.163265306	1	0.1	aucune	aucune	aucune	aucune	aucune	aucune	aucune	aucune	aucune	aucune	aucune	aucune	aucune	aucune	aucune	aucune	aucune	aucune	aucune	1	2	1	0	1	0	0	0	0	0	0	1	0	1	1	0	0	0	3	3
549	39	1	1	21	H270	0	1	0.13	1	0.1	Soins dentaires	aucune	aucune	aucune	Consultation specialiste	aucune	aucune	aucune	aucune	aucune	aucune	aucune	aucune	attends que ca aille mieux	aucune	aucune	aucune	aucune	aucune	1	2	1	1	1	0	0	0	0	0	0	1	0	0	0	0	1	1	2	2
550	46	0	1	9	S9536	0	0.14084507	0.1875	1	0.3	aucune	aucune	aucune	aucune	aucune	aucune	aucune	aucune	aucune	aucune	aucune	aucune	aucune	aucune	aucune	aucune	aucune	aucune	aucune	1	3	0	0	0	0	0	0	0	0	0	1	0	0	1	0	1	0	3	3
551	37	1	0	22	H174	0	0.19379845	0.2	1	0.3	Soins dentaires	aucune	aucune	aucune	aucune	aucune	aucune	aucune	aucune	raison financiere	aucune	aucune	aucune	aucune	aucune	aucune	aucune	aucune	aucune	1	2	0	NA	1	0	0	1	0	0	0	1	0	0	0	0	1	1	3	2
552	24	1	1	8	S9408bis	0	0.061425061	0.230769231	1	0.5	aucune	aucune	aucune	Consultation generaliste	aucune	aucune	aucune	aucune	aucune	aucune	aucune	aucune	aucune	attends que ca aille mieux	aucune	aucune	aucune	aucune	aucune	1	2	1	1	1	0	0	0	1	3	0	1	0	1	0	0	0	0	2	3
553	30	1	1	21	H271	0	0.35971223	0.3	1	0.1	aucune	aucune	aucune	aucune	Consultation specialiste	aucune	aucune	aucune	aucune	raison financiere	aucune	aucune	aucune	aucune	aucune	aucune	aucune	aucune	aucune	1	2	1	1	1	0	1	1	0	0	NA	1	1	0	1	0	0	0	1	3
554	38	1	1	9	S9536	0	0.14084507	0.1875	1	0.1	aucune	aucune	aucune	Consultation generaliste	Consultation specialiste	aucune	Analyses de laboratoires	aucune	aucune	raison financiere	aucune	aucune	aucune	aucune	aucune	aucune	aucune	aucune	aucune	1	2	0	0	1	0	0	0	3	1	0	1	0	0	1	0	1	1	2	2
555	35	0	1	18	H83	0	0.225225225	0.294117647	1	1	aucune	aucune	aucune	aucune	aucune	aucune	aucune	aucune	aucune	aucune	aucune	aucune	aucune	aucune	aucune	aucune	aucune	aucune	aucune	0	1	1	0	0	0	0	0	1	0	0	0	1	0	0	0	0	0	2	2
556	46	0	1	14	S9523	0	0.069444444	0.5	1	0.7	aucune	aucune	aucune	aucune	aucune	aucune	aucune	aucune	aucune	aucune	aucune	aucune	aucune	aucune	aucune	aucune	aucune	aucune	aucune	1	2	0	0	0	0	0	1	0	0	0	0	0	0	0	0	0	0	2	3
557	32	0	0	14	nouv22	0	1	0.1875	1	0.2	aucune	aucune	aucune	aucune	aucune	aucune	aucune	aucune	aucune	aucune	aucune	aucune	aucune	aucune	aucune	aucune	aucune	aucune	aucune	1	2	0	0	1	0	0	0	2	1	0	1	1	0	0	0	1	0	3	3
558	32	1	1	26	H533	0	0.37037037	0.333333333	1	0.1	aucune	aucune	aucune	Consultation generaliste	Consultation specialiste	aucune	aucune	aucune	aucune	aucune	aucune	aucune	aucune	aucune	temps oubli	aucune	aucune	aucune	aucune	1	2	1	0	0	0	0	0	4	3	1	0	1	0	1	0	0	0	3	3
559	27	1	1	23	H157	0	0.331125828	0.184210526	1	0.1	aucune	aucune	aucune	Consultation generaliste	Consultation specialiste	aucune	aucune	aucune	aucune	raison financiere	aucune	aucune	aucune	aucune	aucune	aucune	aucune	aucune	aucune	1	4	1	1	1	0	1	1	4	2	0	0	1	1	1	1	NA	1	2	3
560	42	0	0	21	H306	0	1	0.151515152	1	0.1	aucune	aucune	aucune	aucune	aucune	aucune	aucune	aucune	aucune	aucune	aucune	aucune	aucune	aucune	aucune	aucune	aucune	aucune	aucune	1	3	1	0	0	0	0	0	0	2	0	1	1	0	0	0	1	0	2	2
561	22	0	1	23	H233	0	0.276243094	0.416666667	1	0.2	aucune	aucune	aucune	aucune	aucune	aucune	aucune	aucune	aucune	aucune	aucune	aucune	aucune	aucune	aucune	aucune	aucune	aucune	aucune	1	2	1	1	1	0	0	1	2	3	1	1	1	0	1	0	1	0	3	4
562	30	0	1	26	H269	0	1	0.222222222	1	0.1	aucune	aucune	aucune	aucune	aucune	aucune	aucune	aucune	aucune	aucune	aucune	aucune	aucune	aucune	aucune	aucune	aucune	aucune	aucune	1	1	1	1	1	0	1	1	0	1	0	1	0	0	1	0	1	1	2	2
563	46	1	1	24	H255	0	1	0.085365854	1	0	aucune	aucune	aucune	aucune	Consultation specialiste	aucune	aucune	aucune	aucune	aucune	aucune	aucune	aucune	aucune	temps oubli	aucune	aucune	aucune	aucune	1	2	1	1	1	0	0	1	2	1	0	0	1	0	1	1	1	1	5	3
564	26	0	1	24	H200	0	0.318471338	0.454545455	1	0.1	aucune	aucune	aucune	aucune	aucune	aucune	aucune	aucune	aucune	aucune	aucune	aucune	aucune	aucune	aucune	aucune	aucune	aucune	aucune	1	2	1	1	1	0	1	1	0	0	0	1	0	0	0	0	0	1	3	2
565	38	0	1	26	H294	0	0.288184438	0.066666667	1	0.1	aucune	aucune	aucune	aucune	aucune	aucune	aucune	aucune	aucune	aucune	aucune	aucune	aucune	aucune	aucune	aucune	aucune	aucune	aucune	1	2	1	1	0	0	1	1	2	0	0	1	0	0	1	1	1	1	3	3
566	28	0	1	23	H4	0	0.709219858	0.263157895	1	0.1	aucune	aucune	aucune	aucune	aucune	aucune	aucune	aucune	aucune	aucune	aucune	aucune	aucune	aucune	aucune	aucune	aucune	aucune	aucune	1	2	1	1	1	0	1	1	0	0	0	1	1	0	1	1	0	1	3	3
567	39	0	1	23	H65	0	0.724637681	0.111111111	1	0.1	aucune	aucune	aucune	aucune	aucune	aucune	aucune	aucune	aucune	aucune	aucune	aucune	aucune	aucune	aucune	aucune	aucune	aucune	aucune	1	2	1	1	1	0	0	1	2	0	0	1	1	0	0	0	1	0	4	4
568	47	0	1	18	H282	0	0.387596899	0.227272727	1	0.1	aucune	aucune	aucune	aucune	aucune	aucune	aucune	aucune	aucune	aucune	aucune	aucune	aucune	aucune	aucune	aucune	aucune	aucune	aucune	1	2	1	1	1	1	0	1	2	0	0	1	1	0	0	0	1	1	3	3
569	45	0	0	21	H501	0	0.257069409	0.076923077	1	0.3	aucune	aucune	aucune	aucune	aucune	aucune	aucune	aucune	aucune	aucune	aucune	aucune	aucune	aucune	aucune	aucune	aucune	aucune	aucune	1	3	1	1	1	1	1	1	2	1	0	1	0	0	0	1	1	1	2	2
570	44	0	1	23	H284	0	0.763358779	0.114285714	1	0.1	aucune	aucune	aucune	aucune	aucune	aucune	aucune	aucune	aucune	aucune	aucune	aucune	aucune	aucune	aucune	aucune	aucune	aucune	aucune	1	NA	1	0	0	0	0	1	2	0	0	1	1	0	1	0	1	0	2	2
571	32	0	1	21	H244	0	0.321543408	0.333333333	1	0.1	aucune	aucune	aucune	aucune	aucune	aucune	aucune	aucune	aucune	aucune	aucune	aucune	aucune	aucune	aucune	aucune	aucune	aucune	aucune	1	2	1	1	1	0	1	1	1	1	0	1	0	0	1	0	1	1	2	2
572	31	0	1	26	H154	0	0.595238095	0.277777778	1	0	aucune	aucune	aucune	aucune	aucune	aucune	aucune	aucune	aucune	aucune	aucune	aucune	aucune	aucune	aucune	aucune	aucune	aucune	aucune	1	2	1	0	1	1	0	1	4	1	0	0	1	0	1	0	1	0	3	3
573	37	0	0	22	H311	0	1	0.119402985	1	0.3	aucune	aucune	aucune	aucune	aucune	aucune	aucune	aucune	aucune	aucune	aucune	aucune	aucune	aucune	aucune	aucune	aucune	aucune	aucune	1	3	1	1	0	0	1	1	1	0	0	1	0	0	0	0	1	1	2	2
574	44	0	1	25	H308	0	0.381679389	0.1	1	0	aucune	aucune	aucune	aucune	aucune	aucune	aucune	aucune	aucune	aucune	aucune	aucune	aucune	aucune	aucune	aucune	aucune	aucune	aucune	1	2	1	1	1	0	0	1	0	0	0	0	1	0	0	1	1	1	4	4
575	29	0	1	18	H36	0	0.288184438	0.2	1	0.1	aucune	aucune	aucune	aucune	aucune	aucune	aucune	aucune	aucune	aucune	aucune	aucune	aucune	aucune	aucune	aucune	aucune	aucune	aucune	1	2	1	1	1	0	0	1	3	1	NA	1	1	0	1	0	1	0	2	1
576	33	0	1	18	H208	0	0.396825397	0.142857143	1	0.2	aucune	aucune	aucune	aucune	aucune	aucune	aucune	aucune	aucune	aucune	aucune	aucune	aucune	aucune	aucune	aucune	aucune	aucune	aucune	1	2	0	0	1	1	1	1	2	1	0	1	0	1	1	1	1	0	5	5
577	41	0	1	22	H174	0	0.19379845	0.2	1	0.1	aucune	aucune	aucune	aucune	aucune	aucune	aucune	aucune	aucune	aucune	aucune	aucune	aucune	aucune	aucune	aucune	aucune	aucune	aucune	1	2	1	1	1	0	1	1	2	1	0	1	0	0	1	1	1	1	4	3
578	29	0	1	23	H4	0	0.709219858	0.263157895	1	0	aucune	aucune	aucune	aucune	aucune	aucune	aucune	aucune	aucune	aucune	aucune	aucune	aucune	aucune	aucune	aucune	aucune	aucune	aucune	1	2	1	1	1	0	0	1	2	0	0	0	1	0	1	0	NA	0	1	1
579	37	0	1	7	S7570	0	0.289017341	0.625	1	0.1	aucune	aucune	aucune	aucune	aucune	aucune	aucune	aucune	aucune	aucune	aucune	aucune	aucune	aucune	aucune	aucune	aucune	aucune	aucune	1	2	0	0	0	0	0	1	1	0	0	1	1	1	1	0	1	1	2	5
580	38	0	1	18	H341	0	0.469483568	0.125	1	0.2	aucune	aucune	aucune	aucune	aucune	aucune	aucune	aucune	aucune	aucune	aucune	aucune	aucune	aucune	aucune	aucune	aucune	aucune	aucune	1	2	1	1	1	0	0	1	0	0	0	1	0	0	1	0	1	1	3	3
581	39	0	1	3	7806	0	0.854700855	0.333333333	1	0.1	aucune	aucune	aucune	aucune	aucune	aucune	aucune	aucune	aucune	aucune	aucune	aucune	aucune	aucune	aucune	aucune	aucune	aucune	aucune	1	3	0	0	1	0	0	1	0	0	0	1	1	1	1	0	1	1	3	4
582	33	0	NA	23	N124	0	0.45045045	0.14	1	0	aucune	aucune	aucune	aucune	aucune	aucune	aucune	aucune	aucune	aucune	aucune	aucune	aucune	aucune	aucune	aucune	aucune	aucune	aucune	1	1	1	1	1	1	1	1	2	1	1	0	1	NA	NA	1	1	1	2	2
583	31	1	1	21	H54	0	0.373134328	0.307692308	1	0.1	aucune	Optique	aucune	Consultation generaliste	aucune	aucune	aucune	aucune	aucune	aucune	aucune	aucune	aucune	aucune	aucune	ne savait pas ou	aucune	aucune	aucune	1	2	1	0	0	0	0	1	0	0	0	0	1	1	1	1	1	NA	3	2
584	43	0	1	5	7805	0	0.854700855	0.214285714	1	0	aucune	aucune	aucune	aucune	aucune	aucune	aucune	aucune	aucune	aucune	aucune	aucune	aucune	aucune	aucune	aucune	aucune	aucune	aucune	1	4	0	0	1	0	0	1	0	3	0	1	0	1	0	0	1	1	2	2
585	41	0	1	2	9106	0	0.854700855	0.235294118	1	0	aucune	aucune	aucune	aucune	aucune	aucune	aucune	aucune	aucune	aucune	aucune	aucune	aucune	aucune	aucune	aucune	aucune	aucune	aucune	1	1	0	0	1	0	0	1	0	0	0	0	1	0	1	0	1	0	2	2
586	28	1	1	22	H311	0	1	0.119402985	1	0.4	aucune	aucune	aucune	Consultation generaliste	Consultation specialiste	aucune	aucune	aucune	aucune	raison financiere	aucune	aucune	aucune	aucune	aucune	aucune	aucune	aucune	aucune	1	2	1	0	0	0	0	1	0	0	0	1	0	0	0	1	1	1	3	2
587	32	0	0	22	H311	0	1	0.119402985	1	0.3	aucune	aucune	aucune	aucune	aucune	aucune	aucune	aucune	aucune	aucune	aucune	aucune	aucune	aucune	aucune	aucune	aucune	aucune	aucune	1	2	0	0	1	0	0	1	1	0	0	1	0	0	0	0	1	0	2	2
588	37	0	1	7	S7570	0	0.289017341	0.625	1	0.4	aucune	aucune	aucune	aucune	aucune	aucune	aucune	aucune	aucune	aucune	aucune	aucune	aucune	aucune	aucune	aucune	aucune	aucune	aucune	1	2	1	0	1	0	0	0	0	0	0	1	0	0	0	0	0	0	3	3
589	29	0	1	4	7702	0	0.854700855	0.307692308	1	0	aucune	aucune	aucune	aucune	aucune	aucune	aucune	aucune	aucune	aucune	aucune	aucune	aucune	aucune	aucune	aucune	aucune	aucune	aucune	1	2	1	1	1	0	0	1	4	3	0	0	1	0	0	1	1	1	2	2
590	39	0	NA	12	S9109	0	0.346020761	0.322580645	1	0.1	aucune	aucune	aucune	aucune	aucune	aucune	aucune	aucune	aucune	aucune	aucune	aucune	aucune	aucune	aucune	aucune	aucune	aucune	aucune	1	3	1	1	1	1	0	0	0	0	0	0	0	NA	NA	0	1	0	4	4
591	41	1	1	7	S7549	0	1	0.171428571	1	0.2	aucune	aucune	Kinesitherapeute reeducation	aucune	aucune	aucune	aucune	aucune	aucune	aucune	aucune	aucune	aucune	aucune	temps oubli	aucune	aucune	aucune	aucune	1	2	1	0	1	0	0	1	1	1	0	1	0	0	1	1	1	1	1	3
592	57	1	1	7	S7545	0	1	0.146341463	1	0.2	Soins dentaires	Optique	aucune	aucune	aucune	Imagerie	aucune	aucune	aucune	raison financiere	aucune	aucune	aucune	aucune	aucune	aucune	aucune	aucune	aucune	1	2	0	0	1	0	0	1	1	1	0	1	0	0	1	0	1	1	3	3
593	32	0	0	3	9306	0	0.854700855	0.75	1	0.1	aucune	aucune	aucune	aucune	aucune	aucune	aucune	aucune	aucune	aucune	aucune	aucune	aucune	aucune	aucune	aucune	aucune	aucune	aucune	1	2	1	1	1	0	0	1	0	1	0	1	0	0	0	0	1	1	2	2
594	36	0	1	7	S7570	0	0.289017341	0.625	1	0.2	aucune	aucune	aucune	aucune	aucune	aucune	aucune	aucune	aucune	aucune	aucune	aucune	aucune	aucune	aucune	aucune	aucune	aucune	aucune	1	2	0	0	1	0	0	1	3	2	0	1	1	0	1	0	1	1	3	2
595	41	1	NA	5	9101	0	0.854700855	1	1	0	aucune	aucune	aucune	aucune	Consultation specialiste	aucune	aucune	aucune	aucune	aucune	aucune	aucune	aucune	aucune	temps oubli	aucune	aucune	aucune	aucune	1	2	1	1	1	0	1	0	0	0	0	0	1	NA	NA	0	1	0	4	4
596	34	0	1	2	9502	0	0.854700855	0.25	1	0.1	aucune	aucune	aucune	aucune	aucune	aucune	aucune	aucune	aucune	aucune	aucune	aucune	aucune	aucune	aucune	aucune	aucune	aucune	aucune	1	2	1	1	1	0	0	1	0	0	0	0	1	1	1	0	1	1	2	2
597	28	0	0	7	S7554	0	0.613496933	0.405405405	1	0.4	aucune	aucune	aucune	aucune	aucune	aucune	aucune	aucune	aucune	aucune	aucune	aucune	aucune	aucune	aucune	aucune	aucune	aucune	aucune	1	2	1	1	1	0	0	1	1	0	0	0	1	0	0	0	1	1	1	3
598	46	0	0	23	H157	0	0.331125828	0.184210526	1	0.2	aucune	aucune	aucune	aucune	aucune	aucune	aucune	aucune	aucune	aucune	aucune	aucune	aucune	aucune	aucune	aucune	aucune	aucune	aucune	1	2	1	1	0	0	0	1	2	1	0	1	0	0	0	0	1	1	2	2
599	51	0	1	12	S9109	0	0.346020761	0.322580645	1	0	aucune	aucune	aucune	aucune	aucune	aucune	aucune	aucune	aucune	aucune	aucune	aucune	aucune	aucune	aucune	aucune	aucune	aucune	aucune	1	1	1	NA	0	0	0	0	1	2	0	0	1	0	0	0	0	0	3	3
600	33	0	1	6	9501	0	0.854700855	0.23255814	1	0.1	aucune	aucune	aucune	aucune	aucune	aucune	aucune	aucune	aucune	aucune	aucune	aucune	aucune	aucune	aucune	aucune	aucune	aucune	aucune	1	1	1	0	1	0	0	0	1	3	0	1	0	0	1	0	0	1	3	2
601	39	0	1	4	7701	0	0.854700855	0.25	1	0	aucune	aucune	aucune	aucune	aucune	aucune	aucune	aucune	aucune	aucune	aucune	aucune	aucune	aucune	aucune	aucune	aucune	aucune	aucune	1	2	1	1	1	0	0	1	0	0	0	0	1	0	1	0	0	0	4	5
602	35	0	1	2	9404	0	0.854700855	0.130434783	1	0.1	aucune	aucune	aucune	aucune	aucune	aucune	aucune	aucune	aucune	aucune	aucune	aucune	aucune	aucune	aucune	aucune	aucune	aucune	aucune	1	1	1	1	1	0	0	1	0	1	0	1	0	0	1	1	0	0	3	3
603	32	0	1	26	H37	0	0.862068966	0.137931034	1	0	aucune	aucune	aucune	aucune	aucune	aucune	aucune	aucune	aucune	aucune	aucune	aucune	aucune	aucune	aucune	aucune	aucune	aucune	aucune	1	2	1	1	1	0	1	1	0	2	0	0	0	0	1	0	1	1	3	3
604	44	0	0	18	H67	0	0.37037037	0.142857143	1	0.1	aucune	aucune	aucune	aucune	aucune	aucune	aucune	aucune	aucune	aucune	aucune	aucune	aucune	aucune	aucune	aucune	aucune	aucune	aucune	1	1	1	1	1	0	0	1	1	0	0	1	0	0	0	0	0	0	2	2
605	55	1	0	21	H244	0	0.321543408	0.333333333	1	0.3	aucune	Optique	aucune	aucune	aucune	aucune	aucune	aucune	aucune	raison financiere	aucune	aucune	aucune	aucune	aucune	aucune	aucune	aucune	aucune	1	2	0	1	1	0	0	1	0	0	0	1	0	0	0	0	1	1	3	3
606	37	0	0	24	N25	0	1	0.235294118	1	0.3	aucune	aucune	aucune	aucune	aucune	aucune	aucune	aucune	aucune	aucune	aucune	aucune	aucune	aucune	aucune	aucune	aucune	aucune	aucune	1	2	1	1	1	0	1	1	1	2	0	1	1	0	0	1	1	0	2	3
607	27	1	1	26	H232	0	1	0.25	1	0.1	Soins dentaires	Optique	aucune	aucune	aucune	aucune	aucune	aucune	aucune	raison financiere	aucune	aucune	aucune	aucune	aucune	aucune	aucune	aucune	aucune	1	2	1	0	1	1	0	1	1	2	0	1	1	0	1	0	1	1	2	3
608	43	0	0	1	7503	0	0.854700855	0.163265306	1	0.1	aucune	aucune	aucune	aucune	aucune	aucune	aucune	aucune	aucune	aucune	aucune	aucune	aucune	aucune	aucune	aucune	aucune	aucune	aucune	1	1	1	1	1	0	0	1	1	1	0	1	0	0	0	0	0	1	2	2
609	38	0	1	25	H133	0	1	0.079365079	1	0.1	aucune	aucune	aucune	aucune	aucune	aucune	aucune	aucune	aucune	aucune	aucune	aucune	aucune	aucune	aucune	aucune	aucune	aucune	aucune	1	2	1	1	1	0	1	1	1	0	0	1	0	0	1	0	1	1	2	2
610	53	1	0	7	S7570	0	0.289017341	0.625	1	0	aucune	aucune	aucune	aucune	Consultation specialiste	Imagerie	Analyses de laboratoires	aucune	aucune	aucune	aucune	aucune	aucune	aucune	aucune	aucune	langue	aucune	aucune	1	NA	0	0	1	0	0	1	1	0	0	0	0	0	0	0	1	1	1	2
611	43	1	1	7	S7554	0	0.613496933	0.405405405	1	0.4	aucune	Optique	aucune	aucune	aucune	aucune	aucune	aucune	aucune	aucune	aucune	aucune	peur consulter	aucune	aucune	aucune	aucune	aucune	aucune	1	3	1	0	0	0	0	1	0	0	0	1	0	1	1	0	1	0	3	3
612	44	1	1	7	S7545	0	1	0.146341463	1	0.2	aucune	aucune	Kinesitherapeute reeducation	aucune	Consultation specialiste	aucune	aucune	aucune	aucune	aucune	aucune	aucune	aucune	aucune	temps oubli	aucune	aucune	aucune	aucune	1	NA	1	0	1	0	0	0	0	2	0	1	1	0	0	0	1	0	5	5
613	52	0	1	12	S9109	0	0.346020761	0.322580645	1	0	aucune	aucune	aucune	aucune	aucune	aucune	aucune	aucune	aucune	aucune	aucune	aucune	aucune	aucune	aucune	aucune	aucune	aucune	aucune	1	3	1	1	1	0	1	1	0	0	1	0	1	0	1	0	1	1	3	3
614	49	1	1	23	H278	0	1	0.075471698	1	0.3	aucune	Optique	aucune	aucune	aucune	aucune	aucune	aucune	aucune	raison financiere	aucune	aucune	aucune	aucune	aucune	aucune	aucune	aucune	aucune	1	2	1	1	1	0	1	0	1	0	0	1	0	0	1	0	0	0	2	2
615	51	0	0	13	S75car1	0	0.8	0.333333333	1	0.4	aucune	aucune	aucune	aucune	aucune	aucune	aucune	aucune	aucune	aucune	aucune	aucune	aucune	aucune	aucune	aucune	aucune	aucune	aucune	1	4	1	1	0	0	0	1	0	0	0	0	1	0	0	0	1	1	1	1
616	38	0	0	1	7503	0	0.854700855	0.163265306	1	0	aucune	aucune	aucune	aucune	aucune	aucune	aucune	aucune	aucune	aucune	aucune	aucune	aucune	aucune	aucune	aucune	aucune	aucune	aucune	1	2	1	1	1	0	0	0	0	0	0	0	1	0	0	0	0	1	2	2
617	41	0	0	23	H278	0	1	0.075471698	1	0.1	aucune	aucune	aucune	aucune	aucune	aucune	aucune	aucune	aucune	aucune	aucune	aucune	aucune	aucune	aucune	aucune	aucune	aucune	aucune	1	2	1	0	0	0	0	0	1	0	0	1	0	0	0	0	1	0	1	2
618	36	0	0	7	S7525	0	0.367647059	0.333333333	1	0.6	aucune	aucune	aucune	aucune	aucune	aucune	aucune	aucune	aucune	aucune	aucune	aucune	aucune	aucune	aucune	aucune	aucune	aucune	aucune	1	4	1	0	0	0	0	1	0	0	0	1	0	0	0	1	1	1	1	1
619	46	0	NA	24	H104	0	1	0.090909091	1	0.1	aucune	aucune	aucune	aucune	aucune	aucune	aucune	aucune	aucune	aucune	aucune	aucune	aucune	aucune	aucune	aucune	aucune	aucune	aucune	1	3	1	1	1	0	0	1	0	0	0	1	0	NA	NA	0	1	1	5	5
620	33	0	NA	21	H145	0	0.564971751	0.151515152	1	0.1	aucune	aucune	aucune	aucune	aucune	aucune	aucune	aucune	aucune	aucune	aucune	aucune	aucune	aucune	aucune	aucune	aucune	aucune	aucune	1	2	1	1	1	1	0	1	0	0	1	1	0	NA	NA	0	0	0	3	2
621	30	0	NA	26	H551	0	1	0.333333333	1	0.1	aucune	aucune	aucune	aucune	aucune	aucune	aucune	aucune	aucune	aucune	aucune	aucune	aucune	aucune	aucune	aucune	aucune	aucune	aucune	1	2	1	1	1	0	0	1	2	1	0	1	1	NA	NA	0	0	0	5	5
622	29	1	NA	26	H232	0	1	0.25	1	0.1	Soins dentaires	aucune	aucune	aucune	aucune	aucune	aucune	aucune	aucune	raison financiere	aucune	aucune	aucune	aucune	aucune	aucune	aucune	aucune	aucune	1	2	1	1	1	1	0	1	1	2	0	1	0	NA	NA	0	1	1	3	2
623	30	0	NA	26	H59	0	1	0.192307692	1	0.2	aucune	aucune	aucune	aucune	aucune	aucune	aucune	aucune	aucune	aucune	aucune	aucune	aucune	aucune	aucune	aucune	aucune	aucune	aucune	1	3	1	0	1	0	0	1	1	1	0	1	0	NA	NA	0	0	0	4	2
624	47	0	0	7	S7504bis	0	0.735294118	0.340909091	1	0.2	aucune	aucune	aucune	aucune	aucune	aucune	aucune	aucune	aucune	aucune	aucune	aucune	aucune	aucune	aucune	aucune	aucune	aucune	aucune	1	2	0	0	0	0	0	0	0	0	0	1	0	0	0	0	1	NA	2	2
625	30	0	1	17	S9532	0	1	0.5	1	0.5	aucune	aucune	aucune	aucune	aucune	aucune	aucune	aucune	aucune	aucune	aucune	aucune	aucune	aucune	aucune	aucune	aucune	aucune	aucune	1	3	1	1	0	0	0	1	1	2	0	1	0	0	1	0	0	0	4	4
626	27	0	NA	21	H92	0	0.735294118	0.125	1	0.1	aucune	aucune	aucune	aucune	aucune	aucune	aucune	aucune	aucune	aucune	aucune	aucune	aucune	aucune	aucune	aucune	aucune	aucune	aucune	1	2	1	0	1	1	0	1	0	0	0	1	1	NA	NA	0	1	0	3	2
627	23	0	NA	18	H173	0	0.20746888	0.125	1	0.1	aucune	aucune	aucune	aucune	aucune	aucune	aucune	aucune	aucune	aucune	aucune	aucune	aucune	aucune	aucune	aucune	aucune	aucune	aucune	1	3	1	1	1	1	0	1	0	0	1	0	1	NA	NA	0	1	NA	2	1
628	46	0	NA	18	H258	0	0.225225225	0.25	1	0	aucune	aucune	aucune	aucune	aucune	aucune	aucune	aucune	aucune	aucune	aucune	aucune	aucune	aucune	aucune	aucune	aucune	aucune	aucune	1	2	1	1	1	0	0	1	0	0	1	0	1	NA	NA	1	1	1	2	2
629	42	0	1	3	9301	0	0.854700855	0.225	1	0	aucune	aucune	aucune	aucune	aucune	aucune	aucune	aucune	aucune	aucune	aucune	aucune	aucune	aucune	aucune	aucune	aucune	aucune	aucune	1	4	1	0	1	0	0	1	0	0	0	0	1	0	0	1	1	0	2	1
630	44	0	1	7	S7545	0	1	0.146341463	1	0.2	aucune	aucune	aucune	aucune	aucune	aucune	aucune	aucune	aucune	aucune	aucune	aucune	aucune	aucune	aucune	aucune	aucune	aucune	aucune	1	2	0	0	1	0	0	0	1	0	0	1	1	0	1	0	0	0	4	3
631	30	1	NA	26	H62	0	1	0.125	1	0.1	Soins dentaires	aucune	aucune	aucune	aucune	aucune	aucune	aucune	aucune	aucune	aucune	aucune	peur consulter	aucune	aucune	aucune	aucune	aucune	aucune	1	2	0	0	1	0	0	1	0	3	1	1	0	NA	NA	0	1	1	3	3
632	49	0	1	1	7503	0	0.854700855	0.163265306	1	0	aucune	aucune	aucune	aucune	aucune	aucune	aucune	aucune	aucune	aucune	aucune	aucune	aucune	aucune	aucune	aucune	aucune	aucune	aucune	1	1	1	1	0	0	0	0	0	0	0	0	0	1	0	0	1	0	2	3
633	30	0	1	12	S7701	0	0.308641975	0.368421053	1	1	aucune	aucune	aucune	aucune	aucune	aucune	aucune	aucune	aucune	aucune	aucune	aucune	aucune	aucune	aucune	aucune	aucune	aucune	aucune	0	2	0	0	0	0	0	0	3	3	0	1	0	1	1	0	1	1	2	2
634	46	1	1	17	S9532	0	1	0.5	1	0.2	Soins dentaires	aucune	aucune	aucune	aucune	aucune	aucune	aucune	aucune	raison financiere	aucune	aucune	aucune	aucune	aucune	aucune	aucune	aucune	aucune	1	3	1	1	1	0	0	0	0	0	0	1	1	0	0	0	0	0	1	2
635	33	1	NA	25	H201	1	0.578034682	0.181818182	1	0.1	aucune	aucune	aucune	aucune	Consultation specialiste	aucune	aucune	aucune	aucune	aucune	aucune	aucune	peur consulter	aucune	aucune	aucune	aucune	aucune	aucune	1	2	1	1	1	0	0	1	4	1	0	1	1	NA	NA	0	1	1	1	2
636	41	0	0	26	H263	0	0.900900901	0.222222222	1	0.2	aucune	aucune	aucune	aucune	aucune	aucune	aucune	aucune	aucune	aucune	aucune	aucune	aucune	aucune	aucune	aucune	aucune	aucune	aucune	1	2	0	1	0	0	1	0	1	1	0	1	0	0	0	0	1	0	3	3
637	25	0	0	21	H271	0	0.35971223	0.3	1	0.3	aucune	aucune	aucune	aucune	aucune	aucune	aucune	aucune	aucune	aucune	aucune	aucune	aucune	aucune	aucune	aucune	aucune	aucune	aucune	1	4	1	1	1	1	1	1	2	1	0	1	1	0	0	0	1	0	2	2
638	27	0	1	7	S7525	0	0.367647059	0.333333333	1	0.1	aucune	aucune	aucune	aucune	aucune	aucune	aucune	aucune	aucune	aucune	aucune	aucune	aucune	aucune	aucune	aucune	aucune	aucune	aucune	1	2	1	1	1	0	1	1	0	1	0	1	1	0	1	0	1	1	4	4
639	30	1	0	21	H270	0	1	0.13	1	0	aucune	aucune	aucune	aucune	Consultation specialiste	aucune	aucune	aucune	aucune	aucune	aucune	aucune	aucune	aucune	temps oubli	aucune	aucune	aucune	aucune	1	4	1	1	1	1	1	1	2	1	0	0	0	0	0	0	1	NA	2	2
640	27	0	0	21	H270	0	1	0.13	1	0.3	aucune	aucune	aucune	aucune	aucune	aucune	aucune	aucune	aucune	aucune	aucune	aucune	aucune	aucune	aucune	aucune	aucune	aucune	aucune	1	2	0	1	1	1	1	1	1	1	0	1	1	0	0	0	1	1	2	2
641	36	0	1	24	H52	0	0.613496933	0.16	1	0.1	aucune	aucune	aucune	aucune	aucune	aucune	aucune	aucune	aucune	aucune	aucune	aucune	aucune	aucune	aucune	aucune	aucune	aucune	aucune	1	3	1	1	1	0	1	1	1	2	1	1	1	0	0	0	1	1	2	2
642	49	0	1	18	H258	0	0.225225225	0.25	1	0.1	aucune	aucune	aucune	aucune	aucune	aucune	aucune	aucune	aucune	aucune	aucune	aucune	aucune	aucune	aucune	aucune	aucune	aucune	aucune	1	2	1	1	1	1	0	1	0	0	0	1	0	0	1	0	1	1	3	2
643	31	0	1	21	H244	0	0.321543408	0.333333333	1	0.1	aucune	aucune	aucune	aucune	aucune	aucune	aucune	aucune	aucune	aucune	aucune	aucune	aucune	aucune	aucune	aucune	aucune	aucune	aucune	1	2	1	0	1	0	0	1	0	0	0	1	0	0	0	1	1	0	2	2
644	34	0	1	3	9303	0	0.854700855	0.129032258	1	0.1	aucune	aucune	aucune	aucune	aucune	aucune	aucune	aucune	aucune	aucune	aucune	aucune	aucune	aucune	aucune	aucune	aucune	aucune	aucune	1	2	1	1	1	0	0	1	1	1	1	0	1	0	1	0	1	1	3	3
645	33	0	1	2	9401	0	0.854700855	0.40625	1	0.1	aucune	aucune	aucune	aucune	aucune	aucune	aucune	aucune	aucune	aucune	aucune	aucune	aucune	aucune	aucune	aucune	aucune	aucune	aucune	1	2	1	1	1	0	0	1	0	0	0	0	0	0	0	0	1	1	3	2
646	28	0	0	25	H133	0	1	0.079365079	1	0.1	aucune	aucune	aucune	aucune	aucune	aucune	aucune	aucune	aucune	aucune	aucune	aucune	aucune	aucune	aucune	aucune	aucune	aucune	aucune	1	2	0	1	1	1	0	1	0	0	0	1	0	0	0	0	1	1	4	3
647	28	0	0	1	7502	0	0.854700855	0.363636364	1	0.1	aucune	aucune	aucune	aucune	aucune	aucune	aucune	aucune	aucune	aucune	aucune	aucune	aucune	aucune	aucune	aucune	aucune	aucune	aucune	1	2	1	1	1	0	0	1	0	0	0	1	1	0	0	0	1	1	2	2
648	42	0	1	26	H232	1	1	0.076923077	1	0	aucune	aucune	aucune	aucune	aucune	aucune	aucune	aucune	aucune	aucune	aucune	aucune	aucune	aucune	aucune	aucune	aucune	aucune	aucune	1	1	1	0	1	0	0	1	4	3	0	0	0	0	1	0	1	0	2	3
649	29	0	1	4	7701	0	0.854700855	0.25	1	0.1	aucune	aucune	aucune	aucune	aucune	aucune	aucune	aucune	aucune	aucune	aucune	aucune	aucune	aucune	aucune	aucune	aucune	aucune	aucune	1	2	1	0	1	0	0	1	0	0	0	1	0	0	1	0	0	0	1	1
650	28	0	1	3	9301	0	0.854700855	0.225	1	0	aucune	aucune	aucune	aucune	aucune	aucune	aucune	aucune	aucune	aucune	aucune	aucune	aucune	aucune	aucune	aucune	aucune	aucune	aucune	1	2	1	0	1	0	0	1	0	1	1	0	1	0	1	0	1	0	2	2
651	36	0	1	3	9301	0	0.854700855	0.225	1	0.1	aucune	aucune	aucune	aucune	aucune	aucune	aucune	aucune	aucune	aucune	aucune	aucune	aucune	aucune	aucune	aucune	aucune	aucune	aucune	1	2	1	0	1	0	0	1	0	0	0	1	0	0	0	1	1	1	3	3
652	44	0	0	7	S7554	0	0.613496933	0.405405405	1	0.2	aucune	aucune	aucune	aucune	aucune	aucune	aucune	aucune	aucune	aucune	aucune	aucune	aucune	aucune	aucune	aucune	aucune	aucune	aucune	1	2	1	1	1	0	1	1	NA	NA	NA	1	1	0	0	1	1	NA	2	3
653	41	0	1	26	N70	0	0.740740741	0.307692308	1	0	aucune	aucune	aucune	aucune	aucune	aucune	aucune	aucune	aucune	aucune	aucune	aucune	aucune	aucune	aucune	aucune	aucune	aucune	aucune	1	2	1	0	1	0	0	1	0	0	0	0	1	0	0	0	1	1	3	3
654	35	0	0	4	7705	1	0.854700855	0.125	1	0.1	aucune	aucune	aucune	aucune	aucune	aucune	aucune	aucune	aucune	aucune	aucune	aucune	aucune	aucune	aucune	aucune	aucune	aucune	aucune	1	2	1	0	1	0	0	1	0	1	NA	1	1	0	0	0	1	1	2	2
655	36	0	0	23	H278	0	1	0.075471698	1	0.2	aucune	aucune	aucune	aucune	aucune	aucune	aucune	aucune	aucune	aucune	aucune	aucune	aucune	aucune	aucune	aucune	aucune	aucune	aucune	1	2	1	1	1	0	1	1	1	1	0	1	0	0	0	0	1	1	3	3
656	30	0	1	15	S9528	0	1	0.555555556	1	0.1	aucune	aucune	aucune	aucune	aucune	aucune	aucune	aucune	aucune	aucune	aucune	aucune	aucune	aucune	aucune	aucune	aucune	aucune	aucune	1	2	1	1	1	0	0	1	0	0	1	0	1	0	0	1	1	1	1	1
[truncated: 11 more columns]
