# Supplementary material for: Unmet healthcare needs in homeless women with children in the Greater Paris area in France
Source: PLoS One. 2017 Sep 6;12(9):e0184138. doi: 10.1371/journal.pone.0184138 (PMC5587267; doi:10.1371/journal.pone.0184138)
Supplement: S1 Listing of Dataset Variables — (TXT) [file pone.0184138.s004.txt]

"enq_age_comp": age (numeric)
"niveauclasse_4cl_eqs" : level of education (1:tertiary, 2:secondary, 3:primary, 4:none)
"couverture_oui_non_2cl_eqs" : having health insurance (0:yes, 1:no)
"ssalimcat_eqs": Food insecurity  (1:no, 2:low insecurity, 3:medium insecurity, 4:severe insecurity)
"depression_eqs": symptoms of depression (0:no, 1:yes) 
"renoncer": unmet health care needs during the previous year (0:no, 1:yes)

	*declared to had unmet needs during the previous year concerning ...
"raison_dentaires": *dental prostheses or care (aucune:no, soins dentaires: yes)  
"raison_optique": *glasses and contact lenses (aucune:no, Optique: yes)  
"raison_kine": *physical therapy or rehabilitation sessions (aucune:no, Kinesitherapeute reeducation: yes)  
"raison_mg" : *consultations with, visits to, or treatment by a general practitioner (aucune:no, Consultation generaliste: yes)  
"raison_spe" : *consultations with, visits to, or treatment by a medical specialist (aucune:no, Consultation specialiste: yes)  
"raison_imagerie": *lab tests (aucune:no, Imagerie: yes)  
"raison_labo": *imaging (aucune:no, Analyses de laboratoires: yes)  
"raison_pharma" : *prescription of drugs (aucune:no, Pharmacie medicaments: yes)  
"raison_autres": *others (aucune:no, Autres: yes)  

	**declared to had unmet needs during the previous year because of...
"raison_financiere": **financial (aucune:no, raison financiere: yes
"raison_delai_attente": **Long waiting times (aucune:no, delai attente:yes)
"raison_loin": **Distance from healthcare centre (aucune:no, loin:yes)
"raison_peurconsulter": **Afraid of going for a medical consultation (aucune:no, peur consulter: yes)
"raison_mieux": **She preferred to wait for things to improve on their own (aucune:no, attends que ca aille mieux: yes)
"raison_temps": **More pressing concerns or not enough time (aucune:no, temps oubli: yes)
"raison_ou": **Too difficult or did not know where to go (aucune:no, ne savait pas ou: yes)
"raison_langue": **Hard to make oneself understood in French (aucune:no, langue: yes)
"raison_fatigue": **Tired because of pregnancy (aucune:no, fatigue grossesse: yes)
"raison_naimepas": **Did not like doctors or medicine (aucune:no, N'aime pas le médecin/médicaments:yes)


"situationprof2_eqs": employement (0:yes/1:no)
"consommation_2cl_eqs": monthly household income below the median value in the study population (1:yes/0:no)
"aides_sociales_eqs": having received social benefits during the previous year (0:yes/1:no)
"ne_etranger_eqs": being born in France or not (0:yes/1:no)
"statutadmin_nonreg_eqs": residence status at the time of the survey (0:legally resident 1:undocumented).
"tps_en_fr":  the time lived/spent in France (numeric 0.1-1)
"diff_francais2_eqs": having difficulties with the French language (1:yes/0:no)
"quartier_soins_eqs" : satisfaction with the supply of healthcare providers in neighbourhood where the shelter was located (1:totally agree, 2:somewhat agree, 3:somewhat disagree , 4:totally disagree).
"quartier_transp_eqs": satisfaction with public transportation availability in neighbourhood where the shelter was located (1:totally agree, 2:somewhat agree, 3:somewhat disagree , 4:totally disagree).
"diff_transp_eqs": having difficulties using public transportation (1:yes/0:no) 
"demenagement4_eqs":  the number of moves per year since the first episode of homelessness (1:more or 0:less than 4 moves per year), 
"delai_median_sd2_eqs": the duration of homelessness (1:more or 0:less than 24 months), 
"tps_heberg_eqs": the duration spent in the current shelter (0:more or 1:less than one year).
"violences_sexuelles2_eqs": a physical or sexual assault (1:yes/0:no)
"eventerrible_oui_non": a violent event (1:yes/0:no)
"ptsd_vie_eqs": an episode of post-traumatic stress disorder (PTSD) according to the MINI (Mini-International Neuropsychiatric Interview) (1:yes/0:no)
"CS_eqs": having consulted a physician during the previous year (0:yes/1:no)
"suivigyneco_eqs": having a regular gynaecological follow-up (0:yes/1:no)
"frottis_oui_non_eqs":  screened for cervical cancer during lifetime (0:yes/1:no) 
"etat_sante_eqs": current general health (1:very good, 2:good, 3:average, 4:poor, and 5:very poor).
"etat_physique_eqs": current physical health (1:very good, 2:good, 3:average, 4:poor, and 5:very poor).
"etat_psy_eqs": current mental health (1:very good, 2:good, 3:average, 4:poor, and 5:very poor).
"amis_inviter_eqs": having been invited to a party or a family celebration during the previous year  (0:yes/1:no)
"cafe_eqs":going to cafés or restaurants  (0:yes/1:no)
"actcult_eqs": participating in cultural activities  (0:yes/1:no)
"nbenfviv_sup2_eqs" : living with at least 3 children (1:yes/0:no)
"neco312_eqs": having at least one child who did not go to school (1:yes/0:no) 
"cantine_oui_non_eqs": having at least one child who did not lunch in the school cafeteria (1:yes/0:no)
"enf_3ansetmoins_vitavec_eqs": having at least one young child (<3 years old)(1:yes/0:no)

In order to take into account the design with the 'Survey' package and with these variables :"nf","code","id1","tirage_russe_oui_non","p1pps","p2","sd"
design<-svydesign(ids=~code+nf,strata=~id1+tirage_russe_oui_non,fpc=~p1pps+p2,pps="brewer",data=data)
options(survey.lonely.psu="adjust")


 
